# Supplementary material for: Using Monte-Carlo simulation to test predictions about the time-course of semantic and lexical access in reading
Source: PLoS One. 2024 Apr 2;19(4):e0296874. doi: 10.1371/journal.pone.0296874 (PMC10986942; doi:10.1371/journal.pone.0296874)
Supplement: S1 Data — (XLSX) [file pone.0296874.s001.xlsx]

## Sheet: All t Celex
	Comparison	Database	Overlap G1	Overlap G2	Npairs	N. p < .05	N. p < .05	Median dif		Freq Low	Freq High	Length	Neigh MaxDif	Consis Max Dif	Cons Low	Cons High	Conc Low	Conc High	AOA Low	AOA High	Max_Bad	Score	Threshold		V3	V4	V5	V6	V7	V8	V9	V10	V11	V12	Cons	Cons	Freq	Freq	N	N	Conc	Conc	AOA	AOA		SDs	Comparison	Database
1	Log Freq	Spieler_Young_N	0.186445	0.235044	30	0	820	14.5		< 1.5	> 3	equal	< 5	< .2							1.5	Dif (log) + Dif(Cons) + Dif(N) / 20			471.165	474.892	477.2	479.8	483.902	457.932	460.733	462.7	464.8	467.733	0.885874	0.891662	3.5391	1.13342	2.66927	3.12697	3.75541	3.15615	10.3167	5.52654		127	Log Freq	Spieler_Young_N
2	(Low<High,High<Low)	Spieler_Old_N	0.18867	0.232654	30	0	989	37.4667		< 1.5	> 3	equal	< 5	< .2							1.5	Dif (log) + Dif(Cons) + Dif(N) / 20			668.798	676.058	680.5	685.567	692.603	634.562	639.667	643.033	646.333	651.068	0.886572	0.892612	3.54628	1.13697	2.6789	3.13347	3.74776	3.15222	10.3444	5.5204		51	(Low<High,High<Low)	Spieler_Old_N
3		Seid_Waters_N	0.189202	0.233156	30	0	715	26.1821		< 1.5	> 3	equal	< 5	< .2							1.5	Dif (log) + Dif(Cons) + Dif(N) / 20			571.366	578.888	583.996	588.908	597.588	548.7	554.093	557.814	562.019	567.662	0.882334	0.888085	3.53989	1.14166	2.6613	3.13193	3.7865	3.17306	10.3052	5.49759		83		Seid_Waters_N
4		Balota_Nam (Mono)	0.183457	0.234672	30	0	955	43.9533		< 1.5	> 3	equal	< 5	< .2							1.5	Dif (log) + Dif(Cons) + Dif(N) / 20			630.329	639.714	646.531	653.48	664.026	592.688	597.971	602.578	606.761	613.437	0.884184	0.88955	3.54195	1.12669	2.6537	3.11073	3.72009	3.16728	10.0559	5.55396		153		Balota_Nam (Mono)
5		Balota_LDT (Mono)	0.184917	0.238019	30	0	1000	127.084		< 1.5	> 3	equal	< 5	< .2							1.5	Dif (log) + Dif(Cons) + Dif(N) / 20			716.323	728.114	736.312	743.98	756.315	594.682	603.424	609.228	614.918	623.353	0.884331	0.890122	3.54253	1.12749	2.65653	3.12197	3.7287	3.16721	10.0901	5.54096		130		Balota_LDT (Mono)
6		Keuleers_LDT (Mono)	0.180744	0.235432	30	0	1000	113.899		< 1.5	> 3	equal	< 5	< .2							1.5	Dif (log) + Dif(Cons) + Dif(N) / 20			638.305	647.44	654.16	660.897	670.798	531.679	536.563	540.261	544.198	550.555	0.884493	0.890021	3.53645	1.11282	2.66343	3.12787	3.72131	3.16454	10.2106	5.54801		137		Keuleers_LDT (Mono)
7		Balota_Nam (All)	0.155609	0.0724938	100	0	1000	87.4565		< 1.5	> 3	equal	< 5	< .2							1.5	Dif (log) + Dif(Cons) + Dif(N) / 20			717.967	726.211	732.176	737.64	746.304	636.422	641.071	644.719	648.603	654.235	0.607276	0.609372	3.71209	1.06564	2.37521	2.47235	3.50697	3.36976	11.4708	8.18572		706		Balota_Nam (All)
8		Balota_LDT (All)	0.165485	0.0758983	100	0	1000	140.543		< 1.5	> 3	equal	< 5	< .2							1.5	Dif (log) + Dif(Cons) + Dif(N) / 20			799.355	806.645	812.286	817.765	825.101	660.475	667.563	671.743	676.587	683.662	0.610986	0.613456	3.71169	1.07122	2.41111	2.49985	3.50026	3.37643	11.4422	8.16031		339		Balota_LDT (All)
9		Keuleers_LDT (All)	0.178725	0.0795439	100	0	1000	125.416		< 1.5	> 3	equal	< 5	< .2							1.5	Dif (log) + Dif(Cons) + Dif(N) / 20			702.397	709.334	714.24	720.099	727.802	580.617	585.283	588.824	592.192	597.607	0.614255	0.617149	3.71401	1.11642	2.43999	2.53885	3.53221	3.35579	11.5318	8.19628		1082		Keuleers_LDT (All)
1	Concreteness	Spieler_Young_N	0.107959	0.0565297	30	10	51	2.18333				equal	< 5	< .2			< 2.5	> 4			1.5	Dif (log) + Dif(Cons) + Dif(N) / 20			463.7	467.033	469.683	472.008	475.703	461.465	464.833	467.5	469.708	472.97	0.876606	0.878689	2.44985	2.49496	4.61887	4.68963	2.06466	4.54986	8.51717	6.54545		61	Concreteness	Spieler_Young_N
2	(Abs < Conc, Conc < Abs)	Spieler_Old_N	0.107279	0.0566029	30	2	145	8.13333				equal	< 5	< .2			< 2.5	> 4			1.5	Dif (log) + Dif(Cons) + Dif(N) / 20			653	659.167	663.633	668.033	674.268	644.822	651	655.5	660.133	666.208	0.874871	0.87761	2.45695	2.50408	4.5887	4.66647	2.06364	4.54812	8.51215	6.54698		23	(Abs < Conc, Conc < Abs)	Spieler_Old_N
3		Seid_Waters_N	0.108082	0.0554386	30	43	10	-1.27368				equal	< 5	< .2			< 2.5	> 4			1.5	Dif (log) + Dif(Cons) + Dif(N) / 20			552.887	559.247	564.459	569.622	575.908	554.727	560.976	565.733	570.48	577.733	0.875259	0.878399	2.44423	2.4903	4.58747	4.6503	2.06685	4.54779	8.56748	6.54416		158		Seid_Waters_N
4		Balota_Nam (Mono)	0.103375	0.0549755	30	8	64	5.3105				equal	< 5	< .2			< 2.5	> 4			1.5	Dif (log) + Dif(Cons) + Dif(N) / 20			607.69	614.98	620.93	626.275	635.252	600.967	609.424	615.62	622.238	631.493	0.874312	0.878189	2.41481	2.45675	4.50837	4.55403	2.06988	4.54522	8.65318	6.60721		168		Balota_Nam (Mono)
5		Balota_LDT (Mono)	0.103162	0.0544425	30	1	406	27.1232				equal	< 5	< .2			< 2.5	> 4			1.5	Dif (log) + Dif(Cons) + Dif(N) / 20			640.354	654.202	663.663	673.081	686.927	616.044	627.954	636.54	646.18	659.271	0.87457	0.877883	2.41757	2.46007	4.49297	4.53843	2.07339	4.54689	8.65868	6.59402		70		Balota_LDT (Mono)
6		Keuleers_LDT (Mono)	0.104908	0.0539279	30	1	590	24.9071				equal	< 5	< .2			< 2.5	> 4			1.5	Dif (log) + Dif(Cons) + Dif(N) / 20			576.623	587.613	595.191	603.223	615.052	554.731	563.676	570.284	577.124	589.609	0.873998	0.877796	2.41433	2.45891	4.5437	4.5832	2.07026	4.54657	8.66006	6.61021		216		Keuleers_LDT (Mono)
7		Balota_Nam (All)	0.0247202	0.0142118	30	14	67	3.05167				equal	< 5	< .2			< 2.25	> 4			1.5	Dif (log) + Dif(Cons) + Dif(N) / 20			641.523	653.93	662.071	670.723	684.02	638.412	650.956	659.019	668.369	681.193	0.594083	0.590901	3.16257	3.18246	3.20317	3.2787	1.92273	4.53043	9.98664	7.95232		148		Balota_Nam (All)
8		Balota_LDT (All)	0.0247538	0.0144719	30	1	188	17.5984				equal	< 5	< .2			< 2.25	> 4			1.5	Dif (log) + Dif(Cons) + Dif(N) / 20			688.399	704.496	714.65	727.028	743.686	667.773	685.259	697.052	709.451	726.456	0.594494	0.590308	3.16224	3.18266	3.21387	3.28487	1.91751	4.5307	10.0025	7.97592		58		Balota_LDT (All)
9		Keuleers_LDT (All)	0.0249424	0.014791	30	1	318	20.0889				equal	< 5	< .2			< 2.25	> 4			1.5	Dif (log) + Dif(Cons) + Dif(N) / 20			607.839	621.479	631.622	640.905	655.49	589.946	602.508	611.533	620.689	633.067	0.59597	0.592596	3.18669	3.20837	3.2749	3.35307	1.91894	4.53046	9.96139	7.93756		201		Keuleers_LDT (All)
1	Concreteness (LF)	Spieler_Young_N	0.213187	0.0950708	30	9	29	1.96667		< 2.5		equal	< 5	< .2			< 2.5	> 4			1.5	Dif (log) + Dif(Cons) + Dif(N) / 20			469.298	472.792	475.167	477.708	480.702	467.633	470.8	473.2	475.9	479.233	0.901071	0.903391	1.79241	1.78127	2.96053	2.96757	2.10194	4.52901	9.99301	7.79553		49	Concreteness (LF)	Spieler_Young_N
2	(Abs < Conc, Conc < Abs)	Spieler_Old_N	0.213392	0.0936145	30	0	116	8.06667		< 2.5		equal	< 5	< .2			< 2.5	> 4			1.5	Dif (log) + Dif(Cons) + Dif(N) / 20			664.567	670.792	675.367	679.1	685.033	657.662	663.2	667.3	671.533	678.737	0.899829	0.90215	1.79121	1.77997	2.9622	2.97617	2.10078	4.52476	9.99527	7.79689		32	(Abs < Conc, Conc < Abs)	Spieler_Old_N
3		Seid_Waters_N	0.210052	0.0943229	30	56	14	-2.86123		< 2.5		equal	< 5	< .2			< 2.5	> 4			1.5	Dif (log) + Dif(Cons) + Dif(N) / 20			557.86	564.235	569.418	574.426	582.28	559.145	566.835	572.28	577.375	585.321	0.897863	0.900873	1.79153	1.78182	2.98463	2.99807	2.10834	4.52647	10.031	7.75807		135		Seid_Waters_N
4		Balota_Nam (Mono)	0.199753	0.0913077	30	6	49	1.62667		< 2.5		equal	< 5	< .2			< 2.5	> 4			1.5	Dif (log) + Dif(Cons) + Dif(N) / 20			622.171	629.409	633.992	640.123	649.106	618.152	625.906	632.366	639.032	649.443	0.898716	0.903669	1.76568	1.75402	2.9252	2.9159	2.11249	4.52531	10.0881	7.82488		236		Balota_Nam (Mono)
5		Balota_LDT (Mono)	0.201071	0.0906244	30	0	356	27.1772		< 2.5		equal	< 5	< .2			< 2.5	> 4			1.5	Dif (log) + Dif(Cons) + Dif(N) / 20			682.177	694.943	703.222	711.466	722.055	656.945	667.702	676.045	684.422	696.057	0.899252	0.903902	1.76674	1.75637	2.9492	2.94743	2.11033	4.52432	10.0631	7.81434		91		Balota_LDT (Mono)
6		Keuleers_LDT (Mono)	0.19998	0.0896672	30	0	632	27.4563		< 2.5		equal	< 5	< .2			< 2.5	> 4			1.5	Dif (log) + Dif(Cons) + Dif(N) / 20			616.448	624.767	630.66	636.961	646.836	586.541	596.315	603.204	609.712	619.708	0.896699	0.902275	1.76969	1.75764	2.93333	2.92173	2.11275	4.52715	10.081	7.80859		51		Keuleers_LDT (Mono)
7		Balota_Nam (All)	0.212671	0.115516	70	60	2	-4.841		< 2.5		equal	< 5	< .2			< 2.25	> 4			1.5	Dif (log) + Dif(Cons) + Dif(N) / 20			693.8	701.613	706.765	712.006	719.776	698.787	706.049	711.606	717.55	725.39	0.598169	0.598637	1.95371	1.96901	1.16681	1.10961	1.95364	4.50084	11.2811	9.60217		403		Balota_Nam (All)
8		Balota_LDT (All)	0.216193	0.119146	70	15	22	0.5543		< 2.5		equal	< 5	< .2			< 2.25	> 4			1.5	Dif (log) + Dif(Cons) + Dif(N) / 20			768.777	776.46	782.36	788.152	795.604	766.852	775.635	781.805	787.591	796.465	0.598357	0.597095	1.95976	1.97446	1.15703	1.11471	1.95128	4.50601	11.2902	9.57259		70		Balota_LDT (All)
9		Keuleers_LDT (All)	0.221833	0.123019	70	0	261	13.3152		< 2.5		equal	< 5	< .2			< 2.25	> 4			1.5	Dif (log) + Dif(Cons) + Dif(N) / 20			683.599	690.162	694.642	699.474	706.761	668.871	676.035	681.327	686.406	693.219	0.602075	0.6032	1.99231	2.00765	1.18356	1.14573	1.94903	4.49955	11.2609	9.60674		699		Keuleers_LDT (All)
1	AOA	Spieler_Young_N	0.10303	0.119675	30	410	0	-8.13333				equal	< 5	< .2					< 6.5	> 9	1.5	Dif (log) + Dif(Cons) + Dif(N) / 20			461.763	464.867	467.2	469.267	472.337	469.932	472.833	475.333	477.975	481.267	0.900393	0.898971	2.07035	2.20134	3.94647	3.7927	4.14254	3.25	5.15662	10.6943		65	AOA	Spieler_Young_N
2	(Early < Late, Late < Early)	Spieler_Old_N	0.104237	0.118198	30	455	0	-16.55				equal	< 5	< .2					< 6.5	> 9	1.5	Dif (log) + Dif(Cons) + Dif(N) / 20			645.233	651.425	655.05	658.933	664.068	662.033	666.983	671.6	675.508	681.672	0.901125	0.899842	2.06515	2.19708	3.92167	3.79657	4.14696	3.23086	5.16406	10.6932		51	(Early < Late, Late < Early)	Spieler_Old_N
3		Seid_Waters_N	0.100799	0.116334	30	130	1	-10.014				equal	< 5	< .2					< 6.5	> 9	1.5	Dif (log) + Dif(Cons) + Dif(N) / 20			555.08	561.686	566.642	571.562	578.902	563.165	571.016	576.656	582.264	590.666	0.898716	0.897711	2.06508	2.19386	3.89823	3.7539	4.14886	3.24325	5.15454	10.6988		50		Seid_Waters_N
4		Balota_Nam (Mono)	0.0927296	0.118687	30	268	0	-16.6698				equal	< 5	< .2					< 6.5	> 9	1.5	Dif (log) + Dif(Cons) + Dif(N) / 20			600.441	609.552	615.515	620.884	629.366	618.708	626.949	632.185	638.967	648.072	0.900554	0.900873	2.06364	2.18836	3.88157	3.7319	4.13628	3.24215	5.13094	10.6629		125		Balota_Nam (Mono)
5		Balota_LDT (Mono)	0.0912113	0.116061	30	947	0	-56.1145				equal	< 5	< .2					< 6.5	> 9	1.5	Dif (log) + Dif(Cons) + Dif(N) / 20			616.634	626.419	632.816	639.64	650.339	667.686	679.478	688.93	697.587	709.639	0.901487	0.901286	2.06337	2.18936	3.8674	3.7337	4.14738	3.23322	5.11066	10.6631		152		Balota_LDT (Mono)
6		Keuleers_LDT (Mono)	0.091481	0.118314	30	995	0	-52.6892				equal	< 5	< .2					< 6.5	> 9	1.5	Dif (log) + Dif(Cons) + Dif(N) / 20			554.16	560.917	566.167	571.551	579.741	601.59	611.479	618.857	626.639	637.101	0.898303	0.898677	2.05738	2.18509	3.89213	3.75023	4.14269	3.23904	5.11481	10.7025		230		Keuleers_LDT (Mono)
7		Balota_Nam (All)	0.100983	0.0756377	100	983	0	-32.0169				equal	< 5	< .2					< 6.5	> 9	1.5	Dif (log) + Dif(Cons) + Dif(N) / 20			629.052	633.613	637.106	640.693	646.336	658.028	664.376	669.123	674.088	681.628	0.62958	0.631599	3.19285	3.27759	4.18914	4.14041	4.08917	3.24158	5.30635	11.0199		813		Balota_Nam (All)
8		Balota_LDT (All)	0.100884	0.0765293	100	1000	0	-55.4947				equal	< 5	< .2					< 6.5	> 9	1.5	Dif (log) + Dif(Cons) + Dif(N) / 20			654.632	662.3	667.429	672.83	679.052	709.402	717.336	722.924	728.414	737.393	0.631817	0.633891	3.19976	3.28361	4.19838	4.17005	4.08763	3.24083	5.30297	11.0108		482		Balota_LDT (All)
9		Keuleers_LDT (All)	0.103295	0.0758351	100	1000	0	-51.6587				equal	< 5	< .2					< 6.5	> 9	1.5	Dif (log) + Dif(Cons) + Dif(N) / 20			577.846	582.449	586.04	589.675	595.179	626.548	633.015	637.699	642.133	648.77	0.629703	0.631527	3.21718	3.30263	4.21858	4.16843	4.09056	3.22978	5.30774	11.0094		997		Keuleers_LDT (All)
1	AOA (LF)	Spieler_Young_N	0.144907	0.0881532	30	283	0	-6.93333		< 2.5		equal	< 5	< .2					< 6.5	> 9	1.5	Dif (log) + Dif(Cons) + Dif(N) / 20			464.167	467.025	469	471.233	474.167	470.1	473.333	475.933	478.467	482.31	0.909489	0.910297	1.78594	1.82491	3.2411	3.19723	4.28038	3.42425	5.30009	10.8122		85	AOA (LF)	Spieler_Young_N
2	(Early < Late, Late < Early)	Spieler_Old_N	0.145492	0.0866706	30	469	0	-17.6167		< 2.5		equal	< 5	< .2					< 6.5	> 9	1.5	Dif (log) + Dif(Cons) + Dif(N) / 20			649.265	654.733	658.55	662.267	667.403	665.932	671.7	676.167	680.317	687.133	0.907237	0.908173	1.77855	1.81655	3.2378	3.18433	4.27357	3.42174	5.29621	10.8245		39	(Early < Late, Late < Early)	Spieler_Old_N
3		Seid_Waters_N	0.144999	0.0894196	30	64	6	-6.08045		< 2.5		equal	< 5	< .2					< 6.5	> 9	1.5	Dif (log) + Dif(Cons) + Dif(N) / 20			555.942	563.44	568.328	573.263	580.174	561.581	568.786	574.408	580.326	588.472	0.908815	0.909794	1.77846	1.81656	3.22343	3.16213	4.27184	3.41523	5.31455	10.803		66		Seid_Waters_N
4		Balota_Nam (Mono)	0.133245	0.0862486	30	246	1	-17.1587		< 2.5		equal	< 5	< .2					< 6.5	> 9	1.5	Dif (log) + Dif(Cons) + Dif(N) / 20			606.472	614.395	620.417	626.42	635.374	622.334	631.091	637.576	644.73	654.714	0.909795	0.91154	1.76893	1.80139	3.19663	3.14897	4.27157	3.41378	5.262	10.7875		151		Balota_Nam (Mono)
5		Balota_LDT (Mono)	0.135224	0.0856001	30	941	0	-56.6648		< 2.5		equal	< 5	< .2					< 6.5	> 9	1.5	Dif (log) + Dif(Cons) + Dif(N) / 20			630.765	640.72	647.604	653.931	663.635	682.783	695.656	704.269	714.124	726.443	0.911074	0.912941	1.7654	1.79818	3.16397	3.1247	4.26687	3.41341	5.2643	10.7895		124		Balota_LDT (Mono)
6		Keuleers_LDT (Mono)	0.133714	0.0836255	30	987	0	-51.4666		< 2.5		equal	< 5	< .2					< 6.5	> 9	1.5	Dif (log) + Dif(Cons) + Dif(N) / 20			565.213	572.627	577.858	582.595	590.246	612.167	622.313	629.325	636.449	646.873	0.910283	0.912767	1.76215	1.79593	3.15813	3.11827	4.265	3.41542	5.26217	10.8605		97		Keuleers_LDT (Mono)
7		Balota_Nam (All)	0.236435	0.0739684	30	612	0	-41.41		< 2.5		equal	< 5	< .2					< 6.5	> 9	1.5	Dif (log) + Dif(Cons) + Dif(N) / 20			663.761	673.796	679.925	686.519	696.142	698.395	712.081	721.335	732.004	746.701	0.624342	0.627705	1.98789	2.03533	1.10347	1.16027	4.28086	3.39794	5.57014	11.5696		59		Balota_Nam (All)
8		Balota_LDT (All)	0.233379	0.0744118	30	589	0	-44.1865		< 2.5		equal	< 5	< .2					< 6.5	> 9	1.5	Dif (log) + Dif(Cons) + Dif(N) / 20			730.464	741.88	750.769	759.41	772.083	770.331	784.711	794.956	805.011	819.994	0.62344	0.626266	1.99714	2.03998	1.11947	1.19363	4.27704	3.39482	5.57606	11.5704		35		Balota_LDT (All)
9		Keuleers_LDT (All)	0.253338	0.0803843	30	917	0	-55.1585		< 2.5		equal	< 5	< .2					< 6.5	> 9	1.5	Dif (log) + Dif(Cons) + Dif(N) / 20			630.161	638.019	645.02	652.014	661.238	679.664	691.489	700.178	709.435	722.979	0.6298	0.634764	2.03555	2.08366	1.20297	1.28813	4.27628	3.40758	5.60488	11.5587		128		Keuleers_LDT (All)
1	Concreteness (LF, AOA Match)	Spieler_Young_N	0.266556	0.115668	30	19	10	0.55		< 2.5		equal	< 5	< .2			2.5	4			3	Dif (log) + Dif(Cons) + Dif(N) / 20 + Dif(AOA)/4			468.332	471.533	473.917	476.067	479.568	467.698	470.925	473.367	475.908	479.435	0.914707	0.907801	1.78038	1.79596	2.90967	2.8323	2.1157	4.46906	9.33738	8.84066		130	Concreteness (LF, AOA Match)	Spieler_Young_N
2	(Low Freq AOA Matched)	Spieler_Old_N	0.265972	0.115301	30	19	23	0.516667		< 2.5		equal	< 5	< .2			2.5	4			3	Dif (log) + Dif(Cons) + Dif(N) / 20 + Dif(AOA)/4			660.998	667.392	671.267	675.133	680.903	660.6	666.6	670.75	675.308	681.372	0.912664	0.905958	1.779	1.79436	2.91807	2.81963	2.11616	4.46795	9.35253	8.83759		9	(Low Freq AOA Matched)	Spieler_Old_N
3	(Abs < Conc, Conc < Abs)	Seid_Waters_N	0.263954	0.114977	30	62	11	-5.14233		< 2.5		equal	< 5	< .2			2.5	4			3	Dif (log) + Dif(Cons) + Dif(N) / 20 + Dif(AOA)/4			557.272	563.487	568.33	573.297	580.68	561.078	568.547	573.472	578.868	586.674	0.909027	0.905081	1.78144	1.79909	2.92587	2.83057	2.12032	4.46892	9.35087	8.83571		85	(Abs < Conc, Conc < Abs)	Seid_Waters_N
4		Balota_Nam (Mono)	0.251028	0.107075	30	28	15	-1.639		< 2.5		equal	< 5	< .2			2.5	4			3	Dif (log) + Dif(Cons) + Dif(N) / 20 + Dif(AOA)/4			618.462	625.313	630.634	635.611	643.647	618.245	626.553	632.273	638.785	648.23	0.908105	0.905747	1.75634	1.77222	2.8701	2.7715	2.1224	4.46545	9.37599	8.86571		66		Balota_Nam (Mono)
5		Balota_LDT (Mono)	0.25022	0.107703	30	3	72	12.0862		< 2.5		equal	< 5	< .2			2.5	4			3	Dif (log) + Dif(Cons) + Dif(N) / 20 + Dif(AOA)/4			674.138	685.454	693.443	701.523	713.359	661.432	673.704	681.357	690.183	702.04	0.907843	0.905641	1.75598	1.77223	2.8707	2.77447	2.12065	4.46862	9.37231	8.85813		94		Balota_LDT (Mono)
6		Keuleers_LDT (Mono)	0.255527	0.108957	30	4	95	9.37008		< 2.5		equal	< 5	< .2			2.5	4			3	Dif (log) + Dif(Cons) + Dif(N) / 20 + Dif(AOA)/4			603.974	613.757	620.153	626.499	635.43	595.702	604.554	610.783	617.282	627.253	0.909169	0.906532	1.76122	1.77716	2.87583	2.76697	2.12215	4.47217	9.33708	8.83119		66		Keuleers_LDT (Mono)
7		Balota_Nam (All)	0.400439	0.20758	100	569	0	-20.4454		< 2.5		equal	< 5	< .2			2.25	4			3	Dif (log) + Dif(Cons) + Dif(N) / 20 + Dif(AOA)/10			686.784	691.96	696.019	699.775	705.946	705.937	712.006	716.464	721.448	727.73	0.601769	0.591889	1.99684	2.03435	1.08974	1.03683	1.95321	4.49718	10.7988	10.3237		501		Balota_Nam (All)
8		Balota_LDT (All)	0.405571	0.214772	100	82	0	-8.55506		< 2.5		equal	< 5	< .2			2.25	4			3	Dif (log) + Dif(Cons) + Dif(N) / 20 + Dif(AOA)/11			765.163	770.913	774.744	778.444	783.642	771.123	778.429	783.299	788.38	795.057	0.602713	0.590897	1.99725	2.03565	1.09162	1.03047	1.95344	4.49885	10.7883	10.2926		116		Balota_LDT (All)
9		Keuleers_LDT (All)	0.407787	0.216134	100	9	21	-0.153238		< 2.5		equal	< 5	< .2			2.25	4			3	Dif (log) + Dif(Cons) + Dif(N) / 20 + Dif(AOA)/12			677.701	682.573	685.891	688.964	694.223	676.608	681.82	686.044	689.939	696.235	0.600975	0.591185	2.01978	2.05412	1.09361	1.05994	1.95249	4.50221	10.7862	10.3213		718		Keuleers_LDT (All)
1	AOA (LF, Conc Match)	Spieler_Young_N	0.13545	0.0977225	30	201	1	-5.8		< 2.5		equal	< 5	< .2					< 6.5	> 9	1.5	Dif (log) + Dif(Cons) + Dif(N) / 20 + Dif(Conc)			464.165	467.2	469.3	471.433	474.47	469.232	472.567	475.1	477.542	481.133	0.912446	0.911553	1.82394	1.85084	3.27207	3.2375	4.2773	3.42414	5.31043	10.6334		65	AOA (LF, Conc Match)	Spieler_Young_N
2	(Early < Late, Late < Early)	Spieler_Old_N	0.135003	0.0961164	30	365	0	-15.2		< 2.5		equal	< 5	< .2					< 6.5	> 9	1.5	Dif (log) + Dif(Cons) + Dif(N) / 20 + Dif(Conc)			649.228	654.8	658.767	662.8	667.935	663.865	669.825	673.967	677.867	683.968	0.912128	0.911656	1.82194	1.84895	3.271	3.23877	4.28237	3.43087	5.31906	10.6196		58	(Early < Late, Late < Early)	Spieler_Old_N
3		Seid_Waters_N	0.134403	0.0972017	30	43	6	-4.20412		< 2.5		equal	< 5	< .2					< 6.5	> 9	1.5	Dif (log) + Dif(Cons) + Dif(N) / 20 + Dif(Conc)			556.349	563.182	568.344	573.122	580.19	560.38	567.46	572.548	577.857	585.783	0.911528	0.910796	1.82132	1.84859	3.27457	3.21933	4.28026	3.43317	5.32223	10.618		58		Seid_Waters_N
4		Balota_Nam (Mono)	0.127657	0.0945527	30	166	0	-14.0878		< 2.5		equal	< 5	< .2					< 6.5	> 9	1.5	Dif (log) + Dif(Cons) + Dif(N) / 20 + Dif(Conc)			607.505	614.943	620.576	626.219	634.607	619.827	628.013	634.664	641.276	650.794	0.915097	0.91632	1.79925	1.82633	3.19823	3.16293	4.27713	3.41672	5.26778	10.6523		168		Balota_Nam (Mono)
5		Balota_LDT (Mono)	0.128273	0.0948003	30	900	0	-49.7098		< 2.5		equal	< 5	< .2					< 6.5	> 9	1.5	Dif (log) + Dif(Cons) + Dif(N) / 20 + Dif(Conc)			630.605	639.253	646.562	653.489	662.755	679.404	689.019	696.272	704.881	718.17	0.914355	0.915231	1.80024	1.82686	3.19047	3.15527	4.27789	3.41926	5.27927	10.6604		50		Balota_LDT (Mono)
6		Keuleers_LDT (Mono)	0.127785	0.0940872	30	974	0	-44.8472		< 2.5		equal	< 5	< .2					< 6.5	> 9	1.5	Dif (log) + Dif(Cons) + Dif(N) / 20 + Dif(Conc)			564.322	571.653	577.059	582.098	589.815	607.174	615.997	621.906	628.508	637.188	0.911713	0.912948	1.80113	1.82623	3.16393	3.1435	4.2689	3.4108	5.26938	10.6594		73		Keuleers_LDT (Mono)
7		Balota_Nam (All)	0.730003	0.260158	100	989	0	-32.8043		< 2.5		equal	< 5	< .2					< 6.5	> 9	1.5	Dif (log) + Dif(Cons) + Dif(N) / 20 + Dif(Conc)			673.369	676.218	678.269	680.588	683.632	700.918	707.17	711.073	715.703	721.277	0.640525	0.643656	2.02963	2.06445	0.9527	1.02894	4.30898	3.4142	5.60938	11.2638		463		Balota_Nam (All)
8		Balota_LDT (All)	0.729542	0.260291	100	966	0	-33.9686		< 2.5		equal	< 5	< .2					< 6.5	> 9	1.5	Dif (log) + Dif(Cons) + Dif(N) / 20 + Dif(Conc)			742.4	746.506	749.292	751.844	756.087	772.723	779.232	783.261	787.729	793.994	0.640325	0.644095	2.0328	2.06489	0.96144	1.04554	4.30548	3.40431	5.60939	11.2529		215		Balota_LDT (All)
9		Keuleers_LDT (All)	0.777193	0.281854	100	1000	0	-49.0461		< 2.5		equal	< 5	< .2					< 6.5	> 9	1.5	Dif (log) + Dif(Cons) + Dif(N) / 20 + Dif(Conc)			639.737	642.811	644.908	646.867	649.687	684.519	689.947	693.954	698.184	703.498	0.648403	0.653621	2.06589	2.09429	1.00476	1.09734	4.30843	3.41193	5.63997	11.2769		647		Keuleers_LDT (All)
1	Consistency	Spieler_Young_N	0.186646	0.0597311	30	1	129	4.28333				equal	< 5		< .4	> .8					0.8	Dif (log) + Dif(Cons) + Dif(N) / 20			466.333	469.967	472.6	475.367	479.835	461.933	465.525	468.317	471.133	475.438	0.964984	0.228035	2.51605	2.52358	4.51017	4.55303	3.62388	3.66097	7.3212	7.36713		64	Consistency	Spieler_Young_N
2	(Inc < Con, Con < Inc)	Spieler_Old_N	0.186502	0.0598359	30	0	314	12.6333				equal	< 5		< .4	> .8					0.8	Dif (log) + Dif(Cons) + Dif(N) / 20			659.998	666.7	671.467	676.3	683.003	648.667	654.392	658.833	663.183	669.91	0.965276	0.227751	2.51218	2.51835	4.46227	4.50623	3.63773	3.66282	7.32171	7.35826		55	(Inc < Con, Con < Inc)	Spieler_Old_N
3		Seid_Waters_N	0.181905	0.0587862	30	1	174	12.7176				equal	< 5		< .4	> .8					0.8	Dif (log) + Dif(Cons) + Dif(N) / 20			566.259	573.486	578.863	584.299	591.632	554.257	560.937	566.146	571.409	579.998	0.964801	0.227903	2.50689	2.51396	4.44607	4.48627	3.64997	3.65891	7.30836	7.3744		43		Seid_Waters_N
4		Balota_Nam (Mono)	0.185307	0.059157	30	0	264	16.435				equal	< 5		< .4	> .8					0.8	Dif (log) + Dif(Cons) + Dif(N) / 20			620.232	629.375	636.141	643.098	653.265	605.893	614.209	619.706	625.432	634.877	0.963143	0.228233	2.51502	2.52254	4.4814	4.516	3.63628	3.64258	7.26202	7.31567		113		Balota_Nam (Mono)
5		Balota_LDT (Mono)	0.184939	0.0592879	30	6	55	9.40983				equal	< 5		< .4	> .8					0.8	Dif (log) + Dif(Cons) + Dif(N) / 20			637.308	649.38	658.876	667.707	683.188	626.307	639.835	649.466	658.923	673.028	0.963025	0.228511	2.52004	2.52894	4.4864	4.5157	3.6269	3.64645	7.27643	7.30535		289		Balota_LDT (Mono)
6		Keuleers_LDT (Mono)	0.179907	0.0590759	30	4	83	6.67812				equal	< 5		< .4	> .8					0.8	Dif (log) + Dif(Cons) + Dif(N) / 20			569.607	578.499	585.765	593.533	604.352	561.375	571.704	579.087	586.404	598.476	0.963975	0.227245	2.49509	2.50306	4.42553	4.4795	3.63864	3.66142	7.35671	7.33396		114		Keuleers_LDT (Mono)
7		Balota_Nam (All)	0.030503	0.0248667	100	0	784	23.1263				equal	< 5		< .4	> .8					0.8	Dif (log) + Dif(Cons) + Dif(N) / 20			666.41	674.768	680.292	686.421	694.124	646.486	653.081	657.166	661.432	668.837	0.955017	0.194583	2.99207	2.99435	3.76681	3.80026	3.32406	3.49079	9.59196	8.80047		899		Balota_Nam (All)
8		Balota_LDT (All)	0.0306703	0.0253069	100	0	581	20.5206				equal	< 5		< .4	> .8					0.8	Dif (log) + Dif(Cons) + Dif(N) / 20			710.426	718.698	725.068	731.638	741.099	690.92	698.544	704.548	710.613	719.641	0.954583	0.193751	3.01336	3.01615	3.76092	3.79612	3.31506	3.48853	9.57554	8.76277		295		Balota_LDT (All)
9		Keuleers_LDT (All)	0.0314796	0.0255718	100	0	463	14.4831				equal	< 5		< .4	> .8					0.8	Dif (log) + Dif(Cons) + Dif(N) / 20			623.224	630.384	635.648	641.061	648.473	608.446	616.105	621.165	626.093	633.241	0.953905	0.193672	3.02535	3.02808	3.77657	3.81272	3.3263	3.47923	9.55914	8.75395		868		Keuleers_LDT (All)
1	Consistency (LF)	Spieler_Young_N	0.379505	0.113521	30	0	109	4.85		< 2.5		equal	< 5		< .4	> .8					0.8	Dif (log) + Dif(Cons) + Dif(N) / 20			473.865	477.3	479.767	482.3	486.068	468.898	472.125	474.917	477.342	481.367	0.962298	0.224242	1.79055	1.79727	2.67863	2.70673	3.92041	3.88272	8.51625	8.88062		32	Consistency (LF)	Spieler_Young_N
2	(Inc < Con, Con < Inc)	Spieler_Old_N	0.377194	0.11397	30	0	573	19.6167		< 2.5		equal	< 5		< .4	> .8					0.8	Dif (log) + Dif(Cons) + Dif(N) / 20			679.195	685.958	689.817	693.933	699.837	659.632	665.925	670.2	674.3	680.202	0.962699	0.224777	1.79299	1.79991	2.6743	2.7142	3.91552	3.8823	8.51118	8.9046		59	(Inc < Con, Con < Inc)	Spieler_Old_N
3		Seid_Waters_N	0.366738	0.109872	30	1	225	15.0583		< 2.5		equal	< 5		< .4	> .8					0.8	Dif (log) + Dif(Cons) + Dif(N) / 20			578.991	585.857	590.538	595.459	601.692	563.267	570.118	575.479	580.713	587.048	0.962127	0.226197	1.78424	1.78995	2.67017	2.69707	3.9307	3.88312	8.56089	8.87038		59		Seid_Waters_N
4		Balota_Nam (Mono)	0.378723	0.113727	30	0	577	26.3528		< 2.5		equal	< 5		< .4	> .8					0.8	Dif (log) + Dif(Cons) + Dif(N) / 20			643.618	652.682	659.038	665.472	673.961	619.87	626.711	632.685	639.285	647.89	0.958767	0.227358	1.78989	1.79788	2.71503	2.7379	3.93594	3.84722	8.41484	8.80619		108		Balota_Nam (Mono)
5		Balota_LDT (Mono)	0.378945	0.114017	30	11	24	6.98267		< 2.5		equal	< 5		< .4	> .8					0.8	Dif (log) + Dif(Cons) + Dif(N) / 20			679.249	689.9	698.296	706.469	718.85	669.64	681.503	691.313	700.633	714.295	0.958916	0.226602	1.78746	1.79416	2.70337	2.7372	3.92391	3.84449	8.4444	8.82038		157		Balota_LDT (Mono)
6		Keuleers_LDT (Mono)	0.361231	0.107769	30	0	72	8.83505		< 2.5		equal	< 5		< .4	> .8					0.8	Dif (log) + Dif(Cons) + Dif(N) / 20			605.697	614.884	620.932	627.45	636.483	594.566	604.998	612.096	619.429	629.769	0.961351	0.224139	1.76839	1.77569	2.64123	2.69513	3.93157	3.86522	8.60361	8.82822		51		Keuleers_LDT (Mono)
7		Balota_Nam (All)	0.0827523	0.0751021	100	0	949	37.4608		< 2.5		equal	< 5		< .4	> .8					0.8	Dif (log) + Dif(Cons) + Dif(N) / 20			722.45	730.906	736.558	742.48	751.081	688.309	694.593	699.097	703.846	711.33	0.949113	0.192037	1.88854	1.89042	1.98124	2.0092	3.34553	3.46639	11.2879	10.4043		709		Balota_Nam (All)
8		Balota_LDT (All)	0.0862955	0.0765896	100	0	424	19.7517		< 2.5		equal	< 5		< .4	> .8					0.8	Dif (log) + Dif(Cons) + Dif(N) / 20			785.436	792.847	798.291	803.443	811.57	765.439	773.521	778.539	783.934	790.978	0.948689	0.19028	1.91018	1.91252	2.05133	2.08224	3.34107	3.47013	11.2316	10.3699		72		Balota_LDT (All)
9		Keuleers_LDT (All)	0.0893168	0.0788063	100	0	328	14.6002		< 2.5		equal	< 5		< .4	> .8					0.8	Dif (log) + Dif(Cons) + Dif(N) / 20			683.485	690.687	695.349	700.721	708.44	670.503	676.388	680.748	685.365	691.901	0.948955	0.191741	1.93492	1.93723	2.07706	2.10431	3.3334	3.46115	11.3109	10.3979		832		Keuleers_LDT (All)
1	Consistency - Concrete Only (LF)	Balota_Nam (All)	0.183111	0.225697	40	0	335	21.9431		< 3		equal	< 5		< .4	> .8			> 4		1.5	Dif (log) + Dif(N) / 20 + Dif(AOA)/3			683.602	692.82	700.248	706.46	717.493	665.432	672.849	678.304	684.044	691.458	0.932325	0.199951	2.38968	2.40216	1.33422	1.47713	2.09277	2.075	11.2524	11.1611		110	Consistency - Concrete Only (LF)	Balota_Nam (All)
2	(Inc < Con, Con < Inc)	Balota_LDT (All)	0.184065	0.227038	40	0	392	26.3403		< 3		equal	< 5		< .4	> .8			> 4		1.5	Dif (log) + Dif(N) / 20 + Dif(AOA)/3			756.681	767.282	774.42	782.024	794.923	730.126	741.392	748.079	755.716	766.762	0.932027	0.201314	2.39675	2.41076	1.34902	1.47615	2.08964	2.072	11.24	11.1524		120	(Inc < Con, Con < Inc)	Balota_LDT (All)
3	(AOA controlled)	Keuleers_LDT (All)	0.186386	0.23151	40	1	143	14.1735		< 3		equal	< 5		< .4	> .8			> 4		1.5	Dif (log) + Dif(N) / 20 + Dif(AOA)/3			666.86	675	681.397	687.767	697.358	654.277	661.909	667.224	672.35	680.989	0.932528	0.199299	2.41905	2.42736	1.33685	1.4772	2.08603	2.07331	11.2496	11.1394		53	(AOA controlled)	Keuleers_LDT (All)
1	Consistency - Abstract Only (LF)	Balota_Nam (All)	0.15849	0.129936	50	0	659	27.6235		< 3		equal	< 5		< .4	> .8		< 2.5			1.5	Dif (log) + Dif(N) / 20 + Dif(AOA)/3			692.856	701.704	707.972	715.409	724.768	665.99	674.508	680.349	686.305	695.844	0.947648	0.183765	2.29387	2.31388	1.82072	1.92754	4.55743	4.53492	9.08438	9.12647		388	Consistency - Abstract Only (LF)	Balota_Nam (All)
2	(Inc < Con, Con < Inc)	Balota_LDT (All)	0.160423	0.133592	50	0	245	19.2233		< 3		equal	< 5		< .4	> .8		< 2.5			1.5	Dif (log) + Dif(N) / 20 + Dif(AOA)/3			751.851	763.795	770.74	778.022	788.882	734.278	744.178	751.517	758.582	768.251	0.948228	0.18532	2.3129	2.3297	1.8225	1.93826	4.55449	4.53838	9.06297	9.10462		67	(Inc < Con, Con < Inc)	Balota_LDT (All)
3	(AOA controlled)	Keuleers_LDT (All)	0.166162	0.135467	50	3	66	7.82117		< 3		equal	< 5		< .4	> .8		< 2.5			1.5	Dif (log) + Dif(N) / 20 + Dif(AOA)/3			651.99	660.168	666.258	671.751	681.98	644.488	652.593	658.437	663.998	672.121	0.946959	0.183406	2.33338	2.353	1.84134	1.96078	4.55048	4.53747	9.06923	9.09119		270	(AOA controlled)	Keuleers_LDT (All)
1	Consistency - Concrete (LF)	Balota_Nam (All)	0.13704	0.154399	40	0	572	30.7316		< 3		equal	< 5		< .4	> .8			> 4		1.5	Dif (log) + Dif(N) / 20 + Dif(AOA)/3			688.525	698.969	705.694	713.652	724.438	661.251	669.562	674.962	680.182	689.285	0.936076	0.198493	2.32798	2.33528	1.48742	1.55048	2.08242	2.06324	11.7084	10.6365	1.07198	177	Consistency - Concrete (LF)	Balota_Nam (All)
2	(Inc < Con, Con < Inc)	Balota_LDT (All)	0.139609	0.156013	40	0	394	26.8791		< 3		equal	< 5		< .4	> .8			> 4		1.5	Dif (log) + Dif(N) / 20 + Dif(AOA)/3			760.848	770.795	778.846	786.592	797.885	733.109	744.053	751.967	759.715	771.039	0.936603	0.199973	2.34063	2.34719	1.49947	1.5636	2.07714	2.0632	11.7135	10.6477	1.06571	96	(Inc < Con, Con < Inc)	Balota_LDT (All)
3	(not pairwise AOA matched)	Keuleers_LDT (All)	0.14036	0.158617	40	0	281	19.1581		< 3		equal	< 5		< .4	> .8			> 4		1.5	Dif (log) + Dif(N) / 20 + Dif(AOA)/3			670.549	679.261	685.534	692.72	701.703	651.915	660.449	666.376	673.082	681.269	0.937979	0.199649	2.36511	2.37342	1.49937	1.58112	2.08117	2.06485	11.7165	10.6057	1.11087	126	(not pairwise AOA matched)	Keuleers_LDT (All)
1	Consistency - Abstract (LF)	Balota_Nam (All)	0.151241	0.1202	50	0	600	27.6199		< 3		equal	< 5		< .4	> .8		< 2.5			1.5	Dif (log) + Dif(N) / 20 + Dif(AOA)/3			692.111	701.303	707.19	713.976	723.618	665.061	673.777	679.57	685.779	695.642	0.948239	0.180428	2.28	2.2861	1.85958	1.87876	4.52874	4.541	9.20878	8.92133	0.287454	147	Consistency - Abstract (LF)	Balota_Nam (All)
2	(Inc < Con, Con < Inc)	Balota_LDT (All)	0.156391	0.121951	50	0	328	22.2733		< 3		equal	< 5		< .4	> .8		< 2.5			1.5	Dif (log) + Dif(N) / 20 + Dif(AOA)/3			751.904	761.925	770	777.887	787.308	729.436	739.446	747.726	755.134	765.887	0.947556	0.182732	2.29102	2.29689	1.89386	1.92036	4.53636	4.54242	9.1416	8.89985	0.241753	62	(Inc < Con, Con < Inc)	Balota_LDT (All)
3	(not pairwise AOA matched)	Keuleers_LDT (All)	0.164414	0.126442	50	3	69	8.92456		< 3		equal	< 5		< .4	> .8		< 2.5			1.5	Dif (log) + Dif(N) / 20 + Dif(AOA)/3			652.321	660.824	667.236	674.274	683.622	643.854	652.913	658.311	663.971	672.413	0.947455	0.180659	2.3175	2.3246	1.91874	1.94782	4.52239	4.53123	9.22164	8.94079	0.280854	299	(not pairwise AOA matched)	Keuleers_LDT (All)
																																			Cons	Cons	Freq	Freq	N	N	Conc	Conc	AOA	AOA
																															Diffrence in size of priming effect (at different percentiles)														1.08285
																							Balota_Nam (All)		18.1696	19.971	21.9431	22.4166	26.0359	Conc-Abs	-8.69715	-7.2252	-5.68038	-6.68839	-2.88876										0.27002
																							Balota_LDT (All)		26.5557	25.8893	26.3403	26.3071	28.1606		8.98217	6.2731	7.11698	6.86662	7.53022
																							Keuleers_LDT (All)		12.5831	13.0916	14.1735	15.4168	16.3687	No AOA	5.08047	5.51636	6.35228	7.66436	6.50953
																							Balota_Nam (All)		26.8667	27.1962	27.6235	29.1049	28.9247
																							Balota_LDT (All)		17.5736	19.6162	19.2233	19.4405	20.6304
																							Keuleers_LDT (All)		7.50265	7.57522	7.82117	7.75244	9.8592
																							Balota_Nam (All)		27.2737	29.407	30.7316	33.4699	35.1536	Conc-Abs	0.223403	1.88085	3.11173	5.27322	7.17784
																							Balota_LDT (All)		27.7388	26.742	26.8791	26.8765	26.8457	AOA Match	5.27133	4.26337	4.60575	4.12362	5.4256
																							Keuleers_LDT (All)		18.6342	18.8116	19.1581	19.6374	20.4349		10.1678	10.9003	10.2335	9.33488	9.22608
																							Balota_Nam (All)		27.0503	27.5262	27.6199	28.1966	27.9758
																							Balota_LDT (All)		22.4675	22.4787	22.2733	22.7529	21.4201
																							Keuleers_LDT (All)		8.46644	7.9113	8.92456	10.3025	11.2089
																										Spieler_Young_N	477.342
																										Spieler_Old_N	680.008
																										Seid_Waters_N	583.009
																										Balota_Nam (Mono)	645.862

## Sheet: SubtL
	Comparison	Database	Overlap G1	Overlap G2	Npairs	N. p < .05	N. p < .05	Median dif		Freq Low	Freq High	Length	Neigh MaxDif	Consis Max Dif	Cons Low	Cons High	Conc Low	Conc High	AOA Low	AOA High	Max_Bad	Score	Threshold		V3	V4	V5	V6	V7	V8	V9	V10	V11	V12	Cons	Cons	Freq	Freq	N	N	Conc	Conc	AOA	AOA		SDs	Comparison	Database
1	Log Freq	Spieler_Young_N	0.186445	0.235044	30	0	946	18.5333		< 1.5	> 3	equal	< 5	< .2							1.5	Dif (log) + Dif(Cons) + Dif(N) / 20			476.492	480.067	482.533	484.767	488.203	459.165	462.1	464	466.233	469.602	0.887624	0.892014	3.58632	1.16742	2.78927	3.1729	3.48471	3.46708	11.0612	5.84482		86	Log Freq	Spieler_Young_N
2	(Low<High,High<Low)	Spieler_Old_N	0.18867	0.232654	30	0	997	43.7		< 1.5	> 3	equal	< 5	< .2							1.5	Dif (log) + Dif(Cons) + Dif(N) / 20			677.53	683.9	687.933	692.008	697.84	636.198	641.133	644.233	648.1	653.235	0.889459	0.894024	3.58697	1.1688	2.77743	3.1566	3.47074	3.45676	11.0644	5.86719		50	(Low<High,High<Low)	Spieler_Old_N
3		Seid_Waters_N	0.189202	0.233156	30	0	765	27.6427		< 1.5	> 3	equal	< 5	< .2							1.5	Dif (log) + Dif(Cons) + Dif(N) / 20			576.116	583.043	588.832	594.631	603.625	551.809	557.296	561.19	565.131	571.274	0.885263	0.889388	3.58685	1.17753	2.782	3.1704	3.47214	3.47557	11.083	5.8177		90		Seid_Waters_N
4		Balota_Nam (Mono)	0.183457	0.234672	30	0	997	54.489		< 1.5	> 3	equal	< 5	< .2							1.5	Dif (log) + Dif(Cons) + Dif(N) / 20			645.381	654.226	660.838	667.538	677.642	596.53	601.97	606.349	611.308	618.351	0.891038	0.895746	3.58903	1.19207	2.75503	3.14093	3.45754	3.48455	10.8709	5.86443		170		Balota_Nam (Mono)
5		Balota_LDT (Mono)	0.184917	0.238019	30	0	1000	143.551		< 1.5	> 3	equal	< 5	< .2							1.5	Dif (log) + Dif(Cons) + Dif(N) / 20			733.8	745.055	753.294	762.246	775.83	596.519	604.104	609.744	615.969	623.557	0.892576	0.897208	3.59076	1.19266	2.7705	3.14443	3.45921	3.4815	10.8714	5.86655		91		Balota_LDT (Mono)
6		Keuleers_LDT (Mono)	0.180744	0.235432	30	0	1000	117.935		< 1.5	> 3	equal	< 5	< .2							1.5	Dif (log) + Dif(Cons) + Dif(N) / 20			650.003	659.307	665.651	672.343	682.38	538.015	543.498	547.716	551.799	557.936	0.887999	0.892697	3.58652	1.17872	2.78407	3.18517	3.44887	3.49611	11.0166	5.84878		90		Keuleers_LDT (Mono)
7		Balota_Nam (All)	0.155609	0.0724938	100	0	1000	75.1431		< 1.5	> 3	equal	< 5	< .2							1.5	Dif (log) + Dif(Cons) + Dif(N) / 20			679.774	687.598	692.371	697.337	705.126	610.5	614.597	617.228	620.128	623.744	0.617028	0.617968	3.51164	1.04291	4.53537	4.54322	3.3321	3.33007	11.1511	6.05588		809		Balota_Nam (All)
8		Balota_LDT (All)	0.165485	0.0758983	100	0	1000	149.738		< 1.5	> 3	equal	< 5	< .2							1.5	Dif (log) + Dif(Cons) + Dif(N) / 20			759.929	767.568	773.378	778.852	786.02	614.941	620.281	623.641	626.88	631.491	0.618789	0.619635	3.5101	1.04702	4.56225	4.57181	3.33674	3.33441	11.1263	6.05597		197		Balota_LDT (All)
9		Keuleers_LDT (All)	0.178725	0.0795439	100	0	1000	129.436		< 1.5	> 3	equal	< 5	< .2							1.5	Dif (log) + Dif(Cons) + Dif(N) / 20			670.27	676.583	681.241	686.107	692.648	546.559	549.597	551.804	553.845	557.069	0.618634	0.619889	3.51481	1.05213	4.58167	4.59025	3.31943	3.329	11.1736	6.05015		749		Keuleers_LDT (All)
1	Concreteness	Spieler_Young_N	0.107959	0.0565297	30	17	29	1.11667				equal	< 5	< .2			< 2.5	> 4			1.5	Dif (log) + Dif(Cons) + Dif(N) / 20			462.565	466.3	468.7	471.167	474.868	461.532	465.133	467.583	469.933	473.8	0.882216	0.882596	2.83831	2.87412	4.64187	4.64787	2.05747	4.53476	8.49994	6.55837		89	Concreteness	Spieler_Young_N
2	(Abs < Conc, Conc < Abs)	Spieler_Old_N	0.107279	0.0566029	30	2	109	6.16667				equal	< 5	< .2			< 2.5	> 4			1.5	Dif (log) + Dif(Cons) + Dif(N) / 20			652.7	658.867	663.1	667.267	673.568	646.298	652.458	656.933	661.775	668.767	0.881811	0.882688	2.8342	2.87179	4.61823	4.62747	2.05744	4.53295	8.49892	6.56367		61	(Abs < Conc, Conc < Abs)	Spieler_Old_N
3		Seid_Waters_N	0.108082	0.0554386	30	95	6	-5.75747				equal	< 5	< .2			< 2.5	> 4			1.5	Dif (log) + Dif(Cons) + Dif(N) / 20			551.118	556.929	561.589	566.537	574.275	554.818	562.615	567.347	572.064	580.241	0.881746	0.881865	2.82183	2.86233	4.64857	4.66407	2.05707	4.5356	8.5582	6.56466		211		Seid_Waters_N
4		Balota_Nam (Mono)	0.103375	0.0549755	30	12	64	4.316				equal	< 5	< .2			< 2.5	> 4			1.5	Dif (log) + Dif(Cons) + Dif(N) / 20			607.478	614.538	620.516	626.211	634.548	602.601	610.597	616.2	622.058	631.365	0.880177	0.880829	2.80484	2.84041	4.54843	4.55923	2.06131	4.53539	8.58123	6.62957		72		Balota_Nam (Mono)
5		Balota_LDT (Mono)	0.103162	0.0544425	30	0	374	25.5822				equal	< 5	< .2			< 2.5	> 4			1.5	Dif (log) + Dif(Cons) + Dif(N) / 20			641.411	654.173	664.284	673.47	687.897	618.694	629.026	638.702	647.703	661.92	0.8807	0.880584	2.80934	2.84688	4.5708	4.5837	2.06175	4.53516	8.56113	6.62125		154		Balota_LDT (Mono)
6		Keuleers_LDT (Mono)	0.104908	0.0539279	30	0	456	20.7744				equal	< 5	< .2			< 2.5	> 4			1.5	Dif (log) + Dif(Cons) + Dif(N) / 20			576.184	586.835	594.326	602.086	613.261	556.861	567.376	573.551	580.711	592.23	0.881467	0.881758	2.79789	2.83601	4.5584	4.5679	2.06447	4.53421	8.59801	6.63483		215		Keuleers_LDT (Mono)
7		Balota_Nam (All)	0.0247202	0.0142118	30	33	18	-2.04783				equal	< 5	< .2			< 2.25	> 4			1.5	Dif (log) + Dif(Cons) + Dif(N) / 20			641.145	650.107	658.342	665.944	678.461	640.959	651.648	660.389	669.121	683.611	0.590326	0.587706	2.13873	2.15328	3.29077	3.35387	1.91865	4.53216	9.87605	8.01631		128		Balota_Nam (All)
8		Balota_LDT (All)	0.0247538	0.0144719	30	5	80	8.56673				equal	< 5	< .2			< 2.25	> 4			1.5	Dif (log) + Dif(Cons) + Dif(N) / 20			684.746	698.477	709.315	720.677	736.49	673.592	688.807	700.749	713.367	731.473	0.589271	0.587153	2.14543	2.16046	3.30657	3.37083	1.91805	4.532	9.84994	8.01365		78		Balota_LDT (All)
9		Keuleers_LDT (All)	0.0249424	0.014791	30	2	149	11.9738				equal	< 5	< .2			< 2.25	> 4			1.5	Dif (log) + Dif(Cons) + Dif(N) / 20			605.002	618.104	627.256	636.894	649.077	593.789	606.854	615.282	624.773	639.747	0.590076	0.587835	2.14607	2.15837	3.33513	3.40557	1.91972	4.52577	9.85402	8.0087		180		Keuleers_LDT (All)
1	Concreteness (LF)	Spieler_Young_N	0.213187	0.0950708	30	51	3	-2.15		< 2.5		equal	< 5	< .2			< 2.5	> 4			1.5	Dif (log) + Dif(Cons) + Dif(N) / 20			469.063	472.3	474.533	476.733	480.033	470.598	474.383	476.683	479.133	483.068	0.915372	0.917296	1.93328	1.92253	2.75173	2.7157	2.09364	4.50159	10.529	8.35525		39	Concreteness (LF)	Spieler_Young_N
2	(Abs < Conc, Conc < Abs)	Spieler_Old_N	0.213392	0.0936145	30	14	21	-1.13333		< 2.5		equal	< 5	< .2			< 2.5	> 4			1.5	Dif (log) + Dif(Cons) + Dif(N) / 20			665.6	671.075	675.133	679.033	685.233	666.23	671.925	676.267	680.733	687.77	0.914115	0.915519	1.93344	1.92143	2.7523	2.72233	2.09182	4.4992	10.5477	8.36263		105	(Abs < Conc, Conc < Abs)	Spieler_Old_N
3		Seid_Waters_N	0.210052	0.0943229	30	81	2	-7.34467		< 2.5		equal	< 5	< .2			< 2.5	> 4			1.5	Dif (log) + Dif(Cons) + Dif(N) / 20			559.178	565.743	570.099	574.632	582.02	564.368	572.133	577.444	582.503	590.359	0.911723	0.913983	1.93171	1.92031	2.7475	2.70657	2.09729	4.49862	10.5507	8.38528		227		Seid_Waters_N
4		Balota_Nam (Mono)	0.199753	0.0913077	30	61	7	-5.32017		< 2.5		equal	< 5	< .2			< 2.5	> 4			1.5	Dif (log) + Dif(Cons) + Dif(N) / 20			621.902	628.005	632.828	638.347	645.948	622.328	631.38	638.148	644.738	655.472	0.918151	0.918181	1.92003	1.90666	2.68643	2.6418	2.09948	4.49608	10.5666	8.40824		86		Balota_Nam (Mono)
5		Balota_LDT (Mono)	0.201071	0.0906244	30	0	126	15.3267		< 2.5		equal	< 5	< .2			< 2.5	> 4			1.5	Dif (log) + Dif(Cons) + Dif(N) / 20			692.294	704.544	713.208	720.995	732.07	677.735	689.095	697.882	706.863	720.586	0.918442	0.918777	1.91671	1.90395	2.68663	2.6521	2.09912	4.49916	10.56	8.43633		81		Balota_LDT (Mono)
6		Keuleers_LDT (Mono)	0.19998	0.0896672	30	0	316	19.0265		< 2.5		equal	< 5	< .2			< 2.5	> 4			1.5	Dif (log) + Dif(Cons) + Dif(N) / 20			622.36	632.285	639.08	646.003	656.176	603.791	613.341	620.053	626.055	635.479	0.91383	0.915228	1.92027	1.90851	2.64867	2.6386	2.09986	4.49879	10.5583	8.41071		115		Keuleers_LDT (Mono)
7		Balota_Nam (All)	0.212671	0.115516	70	97	7	-6.98121		< 2.5		equal	< 5	< .2			< 2.25	> 4			1.5	Dif (log) + Dif(Cons) + Dif(N) / 20			662.58	670.019	675.015	680.191	686.704	668.384	676.434	681.996	687.702	695.472	0.583332	0.581464	1.633	1.63375	2.32041	2.34286	1.94275	4.50982	10.8671	8.99121		383		Balota_Nam (All)
8		Balota_LDT (All)	0.216193	0.119146	70	23	34	0.406107		< 2.5		equal	< 5	< .2			< 2.25	> 4			1.5	Dif (log) + Dif(Cons) + Dif(N) / 20			726.915	735.133	741.215	746.811	755.957	724.233	733.551	740.809	746.847	756.35	0.584172	0.582286	1.63113	1.63141	2.33143	2.36461	1.94307	4.50913	10.8641	8.9722		149		Balota_LDT (All)
9		Keuleers_LDT (All)	0.221833	0.123019	70	0	219	10.446		< 2.5		equal	< 5	< .2			< 2.25	> 4			1.5	Dif (log) + Dif(Cons) + Dif(N) / 20			643.733	651.048	656.014	661.154	668.567	632.507	640.566	645.568	650.82	658.616	0.583122	0.581512	1.64	1.64002	2.33961	2.37613	1.9453	4.5082	10.847	8.9991		420		Keuleers_LDT (All)
1	AOA	Spieler_Young_N	0.10303	0.119675	30	276	2	-6.9				equal	< 5	< .2					< 6.5	> 9	1.5	Dif (log) + Dif(Cons) + Dif(N) / 20			462.632	465.6	467.433	469.508	472.333	468.933	472.133	474.333	476.7	480.402	0.904354	0.902763	2.39028	2.5796	3.88813	3.61433	4.16326	3.35836	5.27957	10.6152		54	AOA	Spieler_Young_N
2	(Early < Late, Late < Early)	Spieler_Old_N	0.104237	0.118198	30	246	0	-11.1667				equal	< 5	< .2					< 6.5	> 9	1.5	Dif (log) + Dif(Cons) + Dif(N) / 20			648.367	653.967	657.8	661.867	668.372	659.067	664.833	668.967	673.4	679.568	0.90562	0.9041	2.38696	2.57425	3.8714	3.60033	4.16692	3.36223	5.27703	10.618		31	(Early < Late, Late < Early)	Spieler_Old_N
3		Seid_Waters_N	0.100799	0.116334	30	168	2	-12.73				equal	< 5	< .2					< 6.5	> 9	1.5	Dif (log) + Dif(Cons) + Dif(N) / 20			554.653	561.438	566.341	571.578	578.052	565.328	573.574	579.071	584.325	593.292	0.903115	0.901769	2.37291	2.56599	3.9098	3.6067	4.15922	3.3609	5.28288	10.6301		51		Seid_Waters_N
4		Balota_Nam (Mono)	0.0927296	0.118687	30	128	3	-10.9597				equal	< 5	< .2					< 6.5	> 9	1.5	Dif (log) + Dif(Cons) + Dif(N) / 20			607.327	615.419	621.528	627.003	635.034	618.051	625.911	632.488	639.514	648.454	0.905605	0.904782	2.39136	2.57622	3.81027	3.58673	4.16097	3.35853	5.22105	10.5928		68		Balota_Nam (Mono)
5		Balota_LDT (Mono)	0.0912113	0.116061	30	715	0	-37.1753				equal	< 5	< .2					< 6.5	> 9	1.5	Dif (log) + Dif(Cons) + Dif(N) / 20			628.653	638.045	644.85	651.24	660.93	661.64	673.413	682.025	690.84	703.496	0.906253	0.90574	2.38932	2.57634	3.82993	3.59377	4.15708	3.36095	5.23222	10.5906		129		Balota_LDT (Mono)
6		Keuleers_LDT (Mono)	0.091481	0.118314	30	902	0	-37.5385				equal	< 5	< .2					< 6.5	> 9	1.5	Dif (log) + Dif(Cons) + Dif(N) / 20			559.851	567.918	573.295	578.55	585.474	594.631	603.812	610.833	617.723	627.614	0.904153	0.904244	2.38516	2.57635	3.7647	3.5339	4.16655	3.37389	5.22111	10.6203		101		Keuleers_LDT (Mono)
7		Balota_Nam (All)	0.100983	0.0756377	100	851	0	-24.0076				equal	< 5	< .2					< 6.5	> 9	1.5	Dif (log) + Dif(Cons) + Dif(N) / 20			633.954	638.804	642.264	645.995	651.203	655.117	662.078	666.271	671.26	678.308	0.627855	0.633392	2.10031	2.26409	4.02033	4.00305	4.13461	3.27294	5.4039	10.8704		810		Balota_Nam (All)
8		Balota_LDT (All)	0.100884	0.0765293	100	949	0	-33.7189				equal	< 5	< .2					< 6.5	> 9	1.5	Dif (log) + Dif(Cons) + Dif(N) / 20			669.342	676.254	681.404	686.292	692.814	701.515	710.13	715.123	721.188	729.14	0.63155	0.636648	2.10584	2.26705	4.03228	4.02342	4.13359	3.27259	5.40374	10.8665		460		Balota_LDT (All)
9		Keuleers_LDT (All)	0.103295	0.0758351	100	1000	0	-36.6166				equal	< 5	< .2					< 6.5	> 9	1.5	Dif (log) + Dif(Cons) + Dif(N) / 20			585.732	590.566	594.396	597.642	602.667	619.998	626.519	631.013	635.513	642.498	0.62814	0.633329	2.11509	2.28016	4.02537	4.0018	4.13672	3.27221	5.42525	10.8622		954		Keuleers_LDT (All)
1	AOA (LF)	Spieler_Young_N	0.144907	0.0881532	30	159	1	-4.9		< 2.5		equal	< 5	< .2					< 6.5	> 9	1.5	Dif (log) + Dif(Cons) + Dif(N) / 20			466.833	469.325	471.3	473.067	475.803	470.565	473.833	476.2	478.6	482.002	0.908926	0.909484	1.9564	2.05463	2.89743	2.6737	4.29611	3.43928	5.54346	11.0094		55	AOA (LF)	Spieler_Young_N
2	(Early < Late, Late < Early)	Spieler_Old_N	0.145492	0.0866706	30	246	1	-10.9667		< 2.5		equal	< 5	< .2					< 6.5	> 9	1.5	Dif (log) + Dif(Cons) + Dif(N) / 20			656.83	662.092	665.783	669.4	674.372	666.332	672.65	676.75	681.508	688.568	0.9086	0.908768	1.95624	2.05211	2.90093	2.6752	4.29251	3.43438	5.54184	11.0157		45	(Early < Late, Late < Early)	Spieler_Old_N
3		Seid_Waters_N	0.144999	0.0894196	30	80	2	-8.48693		< 2.5		equal	< 5	< .2					< 6.5	> 9	1.5	Dif (log) + Dif(Cons) + Dif(N) / 20			557.143	563.766	568.164	572.949	580.331	563.662	571.083	576.651	581.407	589.38	0.905599	0.905167	1.9545	2.05361	2.87127	2.65913	4.29019	3.43527	5.54204	11.0187		58		Seid_Waters_N
4		Balota_Nam (Mono)	0.133245	0.0862486	30	128	1	-10.8275		< 2.5		equal	< 5	< .2					< 6.5	> 9	1.5	Dif (log) + Dif(Cons) + Dif(N) / 20			615.794	623.793	629.32	634.52	642.939	625.815	633.48	640.147	647.153	656.624	0.908839	0.910884	1.95633	2.04748	2.7422	2.61403	4.2866	3.43034	5.47862	10.9835		49		Balota_Nam (Mono)
5		Balota_LDT (Mono)	0.135224	0.0856001	30	658	0	-37.9893		< 2.5		equal	< 5	< .2					< 6.5	> 9	1.5	Dif (log) + Dif(Cons) + Dif(N) / 20			657.941	665.568	672.13	677.882	687.083	690.463	701.969	710.119	718.897	730.839	0.907829	0.909794	1.95381	2.04759	2.7275	2.6004	4.2828	3.42534	5.47641	11.0004		85		Balota_LDT (Mono)
6		Keuleers_LDT (Mono)	0.133714	0.0836255	30	870	0	-37.8656		< 2.5		equal	< 5	< .2					< 6.5	> 9	1.5	Dif (log) + Dif(Cons) + Dif(N) / 20			581.627	588.462	593.132	597.634	604.007	614.382	624.092	630.997	637.592	647.568	0.9095	0.911605	1.94211	2.03996	2.73043	2.59253	4.28474	3.4384	5.47361	11.0278		64		Keuleers_LDT (Mono)
7		Balota_Nam (All)	0.236435	0.0739684	30	364	0	-26.0408		< 2.5		equal	< 5	< .2					< 6.5	> 9	1.5	Dif (log) + Dif(Cons) + Dif(N) / 20			640.421	648.837	656.194	663.611	674.197	661.309	673.166	682.235	691.607	704.821	0.623444	0.627794	1.68955	1.75832	2.80393	2.79777	4.23527	3.29775	5.58544	11.1747		131		Balota_Nam (All)
8		Balota_LDT (All)	0.233379	0.0744118	30	434	1	-33.7038		< 2.5		equal	< 5	< .2					< 6.5	> 9	1.5	Dif (log) + Dif(Cons) + Dif(N) / 20			689.56	702.518	711.877	722.306	737.496	720.288	736.175	745.581	755.946	769.142	0.626432	0.630976	1.68684	1.7557	2.80253	2.80227	4.23097	3.31165	5.58561	11.165		41		Balota_LDT (All)
9		Keuleers_LDT (All)	0.253338	0.0803843	30	726	0	-39.1657		< 2.5		equal	< 5	< .2					< 6.5	> 9	1.5	Dif (log) + Dif(Cons) + Dif(N) / 20			600.491	609.696	616.138	623.262	633.704	634.78	646.811	655.304	663.653	677.18	0.627443	0.63187	1.70765	1.78145	2.88567	2.8655	4.23999	3.30454	5.60374	11.1846		162		Keuleers_LDT (All)
1	Concreteness (LF, AOA Match)	Spieler_Young_N	0.266556	0.115668	30	32	6	-1.6		< 2.5		equal	< 5	< .2			2.5	4			3	Dif (log) + Dif(Cons) + Dif(N) / 20 + Dif(AOA)/4			469.163	471.925	474.2	476.583	479.835	469.833	473.258	475.8	478.442	481.868	0.917487	0.913717	1.94456	1.92901	2.70793	2.53957	2.10268	4.45359	10.0493	9.35074		154	Concreteness (LF, AOA Match)	Spieler_Young_N
2	(Low Freq AOA Matched)	Spieler_Old_N	0.265972	0.115301	30	30	13	-2.68333		< 2.5		equal	< 5	< .2			2.5	4			3	Dif (log) + Dif(Cons) + Dif(N) / 20 + Dif(AOA)/4			663.763	668.825	672.567	676.308	682.337	665.232	671.267	675.25	679.9	685.247	0.918416	0.914515	1.94577	1.92987	2.70243	2.55117	2.10286	4.45565	10.0443	9.35215		109	(Low Freq AOA Matched)	Spieler_Old_N
3	(Abs < Conc, Conc < Abs)	Seid_Waters_N	0.263954	0.114977	30	63	4	-6.29823		< 2.5		equal	< 5	< .2			2.5	4			3	Dif (log) + Dif(Cons) + Dif(N) / 20 + Dif(AOA)/4			560.228	566.473	570.339	575.025	581.414	563.79	571.056	576.637	582.149	591.109	0.913059	0.91154	1.93544	1.92332	2.68707	2.5084	2.10445	4.44938	10.0698	9.39388		93	(Abs < Conc, Conc < Abs)	Seid_Waters_N
4		Balota_Nam (Mono)	0.251028	0.107075	30	53	3	-7.88183		< 2.5		equal	< 5	< .2			2.5	4			3	Dif (log) + Dif(Cons) + Dif(N) / 20 + Dif(AOA)/4			619.456	626.11	631.062	636.138	643.345	621.86	632.324	638.943	645.519	656.56	0.914661	0.913348	1.92526	1.91492	2.65673	2.4792	2.11317	4.45539	10.016	9.37218		292		Balota_Nam (Mono)
5		Balota_LDT (Mono)	0.25022	0.107703	30	16	15	1.45567		< 2.5		equal	< 5	< .2			2.5	4			3	Dif (log) + Dif(Cons) + Dif(N) / 20 + Dif(AOA)/4			684.428	695.356	703.217	711.474	722.765	681.022	693.199	701.761	710.297	723.038	0.917118	0.916255	1.92951	1.91729	2.62267	2.4628	2.1093	4.45442	10.0119	9.36958		149		Balota_LDT (Mono)
6		Keuleers_LDT (Mono)	0.255527	0.108957	30	15	22	1.45444		< 2.5		equal	< 5	< .2			2.5	4			3	Dif (log) + Dif(Cons) + Dif(N) / 20 + Dif(AOA)/4			616.716	624.49	630.141	636.434	645.321	613.31	622.42	628.686	636.047	644.943	0.916603	0.914176	1.92847	1.91926	2.63883	2.4777	2.10905	4.4559	10.0108	9.39236		73		Keuleers_LDT (Mono)
7		Balota_Nam (All)	0.400439	0.20758	100	677	0	-20.1943		< 2.5		equal	< 5	< .2			2.25	4			3	Dif (log) + Dif(Cons) + Dif(N) / 20 + Dif(AOA)/10			660.141	666.257	669.892	673.901	679.635	678.493	685.272	690.086	695.038	701.8	0.57966	0.57771	1.631	1.64696	2.17635	2.21717	1.9503	4.48951	10.2591	9.90606		617		Balota_Nam (All)
8		Balota_LDT (All)	0.405571	0.214772	100	198	1	-10.8907		< 2.5		equal	< 5	< .2			2.25	4			3	Dif (log) + Dif(Cons) + Dif(N) / 20 + Dif(AOA)/11			724.318	731.929	736.599	741.182	748.842	734.825	741.822	747.49	753.042	760.921	0.579984	0.578072	1.63475	1.64937	2.18945	2.23311	1.94843	4.48932	10.2412	9.87937		221		Balota_LDT (All)
9		Keuleers_LDT (All)	0.407787	0.216134	100	32	16	-2.63122		< 2.5		equal	< 5	< .2			2.25	4			3	Dif (log) + Dif(Cons) + Dif(N) / 20 + Dif(AOA)/12			641.102	647.081	650.752	654.965	660.439	642.32	649.179	653.384	657.697	664.507	0.579433	0.577546	1.64452	1.65865	2.20614	2.25552	1.94858	4.48777	10.2582	9.90084		650		Keuleers_LDT (All)
1	AOA (LF, Conc Match)	Spieler_Young_N	0.13545	0.0977225	30	130	0	-4.5		< 2.5		equal	< 5	< .2					< 6.5	> 9	1.5	Dif (log) + Dif(Cons) + Dif(N) / 20 + Dif(Conc)			466.5	469.392	471.3	473.275	476.1	470.433	473.758	475.8	478.342	481.767	0.911479	0.911684	2.00853	2.07309	2.9333	2.75257	4.28349	3.43587	5.54172	10.8519		34	AOA (LF, Conc Match)	Spieler_Young_N
2	(Early < Late, Late < Early)	Spieler_Old_N	0.135003	0.0961164	30	193	1	-10.0667		< 2.5		equal	< 5	< .2					< 6.5	> 9	1.5	Dif (log) + Dif(Cons) + Dif(N) / 20 + Dif(Conc)			656.733	662.2	665.733	669.175	674.37	665.265	671.4	675.8	680.75	687.035	0.912545	0.912823	2.00677	2.0717	2.91743	2.73367	4.28566	3.43424	5.54538	10.8494		30	(Early < Late, Late < Early)	Spieler_Old_N
3		Seid_Waters_N	0.134403	0.0972017	30	66	1	-7.41347		< 2.5		equal	< 5	< .2					< 6.5	> 9	1.5	Dif (log) + Dif(Cons) + Dif(N) / 20 + Dif(Conc)			556.129	563.086	567.82	573.073	580.552	562.494	570.081	575.234	580.511	588.636	0.911481	0.911253	2.00559	2.07051	2.89187	2.73107	4.27953	3.44135	5.55197	10.8434		98		Seid_Waters_N
4		Balota_Nam (Mono)	0.127657	0.0945527	30	83	2	-9.6695		< 2.5		equal	< 5	< .2					< 6.5	> 9	1.5	Dif (log) + Dif(Cons) + Dif(N) / 20 + Dif(Conc)			614.961	622.869	628.696	634.468	641.629	624.29	631.613	638.365	644.625	653.801	0.91235	0.913719	1.99479	2.06036	2.74823	2.64643	4.27567	3.42957	5.48308	10.8635		53		Balota_Nam (Mono)
5		Balota_LDT (Mono)	0.128273	0.0948003	30	556	0	-33.2755		< 2.5		equal	< 5	< .2					< 6.5	> 9	1.5	Dif (log) + Dif(Cons) + Dif(N) / 20 + Dif(Conc)			657.048	664.522	671.139	676.487	685.325	685.912	696.647	704.415	713.094	725.745	0.913803	0.915528	1.99496	2.06235	2.75687	2.64403	4.26931	3.42433	5.48349	10.8629		33		Balota_LDT (Mono)
6		Keuleers_LDT (Mono)	0.127785	0.0940872	30	787	0	-32.6751		< 2.5		equal	< 5	< .2					< 6.5	> 9	1.5	Dif (log) + Dif(Cons) + Dif(N) / 20 + Dif(Conc)			579.67	586.516	591.833	596.255	603.769	609.813	619.181	624.508	631.202	640.946	0.912327	0.91349	1.99369	2.06121	2.73273	2.64063	4.27494	3.43119	5.48338	10.848		55		Keuleers_LDT (Mono)
7		Balota_Nam (All)	0.730003	0.260158	100	704	0	-20.5748		< 2.5		equal	< 5	< .2					< 6.5	> 9	1.5	Dif (log) + Dif(Cons) + Dif(N) / 20 + Dif(Conc)			646.434	650.521	653.957	657.492	662.314	664.748	670.529	674.532	679.095	686.085	0.627106	0.631633	1.74211	1.80118	2.7471	2.72649	4.2518	3.31028	5.58726	10.9803		632		Balota_Nam (All)
8		Balota_LDT (All)	0.729542	0.260291	100	891	0	-30.5559		< 2.5		equal	< 5	< .2					< 6.5	> 9	1.5	Dif (log) + Dif(Cons) + Dif(N) / 20 + Dif(Conc)			695.504	701.854	706.623	711.5	717.632	724.944	732.153	737.179	742.552	750.749	0.628559	0.632849	1.74755	1.80509	2.77912	2.76057	4.24712	3.30399	5.5862	10.9699		234		Balota_LDT (All)
9		Keuleers_LDT (All)	0.777193	0.281854	100	997	0	-33.4992		< 2.5		equal	< 5	< .2					< 6.5	> 9	1.5	Dif (log) + Dif(Cons) + Dif(N) / 20 + Dif(Conc)			605.396	610.96	614.271	617.624	622.432	638.008	643.836	647.77	652.236	658.496	0.628486	0.633401	1.75686	1.81586	2.79854	2.7691	4.24736	3.30497	5.5939	10.9847		673		Keuleers_LDT (All)
1	Consistency	Spieler_Young_N	0.186646	0.0597311	30	0	136	4.88333				equal	< 5		< .4	> .8					0.8	Dif (log) + Dif(Cons) + Dif(N) / 20			466.567	470.425	473.2	476.1	479.835	462.267	465.892	468.317	470.608	474.97	0.96531	0.223687	2.87547	2.88451	4.43973	4.52743	3.62929	3.60283	7.40028	7.51458		27	Consistency	Spieler_Young_N
2	(Inc < Con, Con < Inc)	Spieler_Old_N	0.186502	0.0598359	30	0	272	11.8667				equal	< 5		< .4	> .8					0.8	Dif (log) + Dif(Cons) + Dif(N) / 20			662.232	668.1	672.167	676.608	684.108	649.767	655.825	660.3	664.6	671.735	0.965021	0.22407	2.89138	2.8994	4.4989	4.57927	3.61349	3.60659	7.38573	7.45742		50	(Inc < Con, Con < Inc)	Spieler_Old_N
3		Seid_Waters_N	0.181905	0.0587862	30	2	184	12.5397				equal	< 5		< .4	> .8					0.8	Dif (log) + Dif(Cons) + Dif(N) / 20			565.628	573.179	578.467	583.946	592.244	554.674	560.968	565.927	571.772	580.168	0.964754	0.225668	2.87292	2.88187	4.41523	4.50917	3.63361	3.59699	7.38499	7.52082		66		Seid_Waters_N
4		Balota_Nam (Mono)	0.185307	0.059157	30	0	196	12.7058				equal	< 5		< .4	> .8					0.8	Dif (log) + Dif(Cons) + Dif(N) / 20			616.271	625.736	633.218	640.529	649.471	605.86	614.004	620.512	627.355	636.88	0.965901	0.225711	2.89148	2.90066	4.46087	4.5311	3.64605	3.61089	7.3168	7.49189		112		Balota_Nam (Mono)
5		Balota_LDT (Mono)	0.184939	0.0592879	30	15	28	6.568				equal	< 5		< .4	> .8					0.8	Dif (log) + Dif(Cons) + Dif(N) / 20			634.679	648.128	657.91	667.379	680.828	627.972	641.946	651.342	662.039	675.205	0.964886	0.224926	2.89906	2.90959	4.45923	4.54137	3.63924	3.61637	7.30446	7.48448		420		Balota_LDT (Mono)
6		Keuleers_LDT (Mono)	0.179907	0.0590759	30	3	73	8.0886				equal	< 5		< .4	> .8					0.8	Dif (log) + Dif(Cons) + Dif(N) / 20			571.277	581.56	589.087	596.193	607.185	563.891	574.391	580.999	588.58	599.927	0.96539	0.224099	2.86422	2.87267	4.3804	4.46847	3.64928	3.60385	7.41858	7.53733		147		Keuleers_LDT (Mono)
7		Balota_Nam (All)	0.030503	0.0248667	100	0	664	19.921				equal	< 5		< .4	> .8					0.8	Dif (log) + Dif(Cons) + Dif(N) / 20			664.533	671.025	675.989	680.568	689.209	645.973	651.95	656.068	660.13	666.643	0.955918	0.194797	1.92756	1.92817	3.8158	3.85056	3.31427	3.52557	9.57036	8.78392		952		Balota_Nam (All)
8		Balota_LDT (All)	0.0306703	0.0253069	100	0	366	15.1371				equal	< 5		< .4	> .8					0.8	Dif (log) + Dif(Cons) + Dif(N) / 20			704.198	713.542	719.743	725.866	734.219	689.651	698.544	704.606	710.635	718.515	0.955638	0.194217	1.93918	1.93988	3.8286	3.86557	3.32507	3.52147	9.52437	8.74376		451		Balota_LDT (All)
9		Keuleers_LDT (All)	0.0314796	0.0255718	100	2	293	11.3784				equal	< 5		< .4	> .8					0.8	Dif (log) + Dif(Cons) + Dif(N) / 20			618.416	626.993	632.002	637.272	644.902	608.863	615.835	620.624	625.601	632.179	0.955473	0.19503	1.94342	1.94407	3.85034	3.88774	3.31622	3.52428	9.52761	8.77512		909		Keuleers_LDT (All)
1	Consistency (LF)	Spieler_Young_N	0.379505	0.113521	30	0	170	6.8		< 2.5		equal	< 5		< .4	> .8					0.8	Dif (log) + Dif(Cons) + Dif(N) / 20			477.963	481.133	483.367	485.775	488.97	470.733	474.1	476.567	479	482.6	0.973314	0.220943	1.85305	1.86425	2.17473	2.22037	3.8994	3.54341	9.41102	9.7633		15	Consistency (LF)	Spieler_Young_N
2	(Inc < Con, Con < Inc)	Spieler_Old_N	0.377194	0.11397	30	0	528	19.1833		< 2.5		equal	< 5		< .4	> .8					0.8	Dif (log) + Dif(Cons) + Dif(N) / 20			691.667	696.392	699.3	702.467	707.74	670.463	675.892	680.117	684.142	690.168	0.973344	0.22059	1.85132	1.86171	2.16917	2.2147	3.89826	3.55595	9.42075	9.75754		42	(Inc < Con, Con < Inc)	Spieler_Old_N
3		Seid_Waters_N	0.366738	0.109872	30	0	153	13.4613		< 2.5		equal	< 5		< .4	> .8					0.8	Dif (log) + Dif(Cons) + Dif(N) / 20			579.676	586.853	591.491	596.3	602.398	565.005	572.364	578.029	582.894	591.262	0.972081	0.222084	1.85041	1.86147	2.16003	2.2152	3.90393	3.56976	9.41226	9.74391		32		Seid_Waters_N
4		Balota_Nam (Mono)	0.378723	0.113727	30	0	416	19.9902		< 2.5		equal	< 5		< .4	> .8					0.8	Dif (log) + Dif(Cons) + Dif(N) / 20			652.853	660.443	665.951	672.162	680.157	630.781	639.495	645.961	653.005	663.196	0.973828	0.224221	1.87433	1.8876	2.1781	2.22433	3.90926	3.58683	9.27457	9.66242		258		Balota_Nam (Mono)
5		Balota_LDT (Mono)	0.378945	0.114017	30	69	1	-8.73483		< 2.5		equal	< 5		< .4	> .8					0.8	Dif (log) + Dif(Cons) + Dif(N) / 20			691.275	700.133	707.027	713.213	723.856	695.318	707.263	715.762	725.034	738.311	0.972562	0.223348	1.87964	1.8919	2.18343	2.217	3.91118	3.58224	9.25134	9.68396		245		Balota_LDT (Mono)
6		Keuleers_LDT (Mono)	0.361231	0.107769	30	2	36	7.53714		< 2.5		equal	< 5		< .4	> .8					0.8	Dif (log) + Dif(Cons) + Dif(N) / 20			622.152	630.648	635.79	640.964	648.506	612.831	621.783	628.253	634.369	643.888	0.971964	0.220199	1.8487	1.85954	2.15617	2.20427	3.90909	3.55588	9.40308	9.79849		52		Keuleers_LDT (Mono)
7		Balota_Nam (All)	0.0827523	0.0751021	100	0	808	24.6889		< 2.5		equal	< 5		< .4	> .8					0.8	Dif (log) + Dif(Cons) + Dif(N) / 20			682.088	689.295	693.596	699.169	706.334	658.372	664.488	668.907	673.159	679.212	0.954701	0.195502	1.51283	1.51281	3.09048	3.12675	3.33166	3.5068	10.5994	9.72425		853		Balota_Nam (All)
8		Balota_LDT (All)	0.0862955	0.0765896	100	0	371	17.3117		< 2.5		equal	< 5		< .4	> .8					0.8	Dif (log) + Dif(Cons) + Dif(N) / 20			733.89	742.153	747.707	753.555	761.544	717.014	725.405	730.395	736.135	743.226	0.954458	0.194335	1.51988	1.51992	3.08658	3.12174	3.32217	3.49668	10.5884	9.68317		279		Balota_LDT (All)
9		Keuleers_LDT (All)	0.0893168	0.0788063	100	0	290	12.2145		< 2.5		equal	< 5		< .4	> .8					0.8	Dif (log) + Dif(Cons) + Dif(N) / 20			643.726	650.004	654.873	659.534	667.585	632.233	638.201	642.658	646.781	653.078	0.954243	0.196108	1.52567	1.52571	3.10968	3.14379	3.32596	3.4872	10.6049	9.72278		799		Keuleers_LDT (All)
1	Consistency - Concrete Only (LF)	Balota_Nam (All)	0.183111	0.225697	40	0	192	15.1589		< 3		equal	< 5		< .4	> .8			> 4		1.5	Dif (log) + Dif(N) / 20 + Dif(AOA)/3			662.336	670.858	677.816	684.646	695.087	648.885	657.145	662.657	668.311	675.831	0.936629	0.204452	1.72027	1.7446	2.0674	2.17512	2.07916	2.06981	10.6799	10.6214		94	Consistency - Concrete Only (LF)	Balota_Nam (All)
2	(Inc < Con, Con < Inc)	Balota_LDT (All)	0.184065	0.227038	40	2	108	12.2138		< 3		equal	< 5		< .4	> .8			> 4		1.5	Dif (log) + Dif(N) / 20 + Dif(AOA)/3			721.138	730.702	738.19	746.974	758.356	706.225	718.447	725.976	734.269	745.527	0.936058	0.20585	1.71199	1.73599	2.06845	2.15373	2.08022	2.071	10.6958	10.6251		79	(Inc < Con, Con < Inc)	Balota_LDT (All)
3	(AOA controlled)	Keuleers_LDT (All)	0.186386	0.23151	40	7	39	4.09329		< 3		equal	< 5		< .4	> .8			> 4		1.5	Dif (log) + Dif(N) / 20 + Dif(AOA)/3			630.285	640.599	647.418	654.588	666.001	626.624	636.653	643.324	649.968	660.492	0.936867	0.204597	1.73037	1.75761	2.09492	2.20527	2.07912	2.06654	10.6709	10.598		144	(AOA controlled)	Keuleers_LDT (All)
1	Consistency - Abstract Only (LF)	Balota_Nam (All)	0.15849	0.129936	50	0	364	17.8892		< 3		equal	< 5		< .4	> .8		< 2.5			1.5	Dif (log) + Dif(N) / 20 + Dif(AOA)/3			661.955	671.029	678.416	685.874	696.696	645.658	654.293	660.527	667.017	675.604	0.9548	0.184146	1.899	1.91176	3.24828	3.3727	4.58041	4.53421	8.46483	8.43395		363	Consistency - Abstract Only (LF)	Balota_Nam (All)
2	(Inc < Con, Con < Inc)	Balota_LDT (All)	0.160423	0.133592	50	2	267	17.6442		< 3		equal	< 5		< .4	> .8		< 2.5			1.5	Dif (log) + Dif(N) / 20 + Dif(AOA)/3			703.898	716.367	725.705	734.183	747.315	689.167	699.456	708.061	715.357	727.621	0.955612	0.186068	1.90885	1.92252	3.18982	3.33656	4.58134	4.53777	8.43023	8.40053		231	(Inc < Con, Con < Inc)	Balota_LDT (All)
3	(AOA controlled)	Keuleers_LDT (All)	0.166162	0.135467	50	2	85	6.94971		< 3		equal	< 5		< .4	> .8		< 2.5			1.5	Dif (log) + Dif(N) / 20 + Dif(AOA)/3			615.174	624.214	630.739	638.176	649.411	609.025	617.459	623.79	630.501	639.236	0.95475	0.185559	1.92642	1.94226	3.28538	3.41578	4.57762	4.53279	8.41255	8.37912		348	(AOA controlled)	Keuleers_LDT (All)
1	Consistency - Concrete (LF)	Balota_Nam (All)	0.13704	0.154399	40	0	440	23.5533		< 3		equal	< 5		< .4	> .8			> 4		1.5	Dif (log) + Dif(N) / 20 + Dif(AOA)/3			664.588	675.054	682.435	689.954	701.71	645.981	653.298	658.881	664.954	674.966	0.941464	0.203559	1.7193	1.72267	2.1876	2.22227	2.06552	2.06808	11.0785	10.1271	0.951432	82	Consistency - Concrete (LF)	Balota_Nam (All)
2	(Inc < Con, Con < Inc)	Balota_LDT (All)	0.139609	0.156013	40	0	395	25.1509		< 3		equal	< 5		< .4	> .8			> 4		1.5	Dif (log) + Dif(N) / 20 + Dif(AOA)/3			724.046	735.312	743.631	752.398	765.335	697.667	709.602	718.48	726.634	738.255	0.941435	0.203078	1.72293	1.72642	2.17172	2.21102	2.06411	2.06865	11.0578	10.1169	0.940977	88	(Inc < Con, Con < Inc)	Balota_LDT (All)
3	(not pairwise AOA matched)	Keuleers_LDT (All)	0.14036	0.158617	40	2	223	16.0019		< 3		equal	< 5		< .4	> .8			> 4		1.5	Dif (log) + Dif(N) / 20 + Dif(AOA)/3			636.727	646.358	653.4	661.179	671.828	621.918	630.987	637.399	644.385	653.846	0.942112	0.203007	1.72709	1.73125	2.1762	2.21493	2.06264	2.06935	11.0426	10.122	0.920559	100	(not pairwise AOA matched)	Keuleers_LDT (All)
1	Consistency - Abstract (LF)	Balota_Nam (All)	0.151241	0.1202	50	0	401	19.3227		< 3		equal	< 5		< .4	> .8		< 2.5			1.5	Dif (log) + Dif(N) / 20 + Dif(AOA)/3			661.681	670.754	678.071	685.519	695.013	644.849	652.908	658.748	664.812	673.414	0.954482	0.180233	1.89405	1.90346	3.4492	3.50652	4.55153	4.54483	8.62268	8.20032	0.42236	320	Consistency - Abstract (LF)	Balota_Nam (All)
2	(Inc < Con, Con < Inc)	Balota_LDT (All)	0.156391	0.121951	50	0	251	17.879		< 3		equal	< 5		< .4	> .8		< 2.5			1.5	Dif (log) + Dif(N) / 20 + Dif(AOA)/3			701.168	714.081	723.034	732.238	746.021	686.573	697.278	705.155	712.725	725.316	0.955155	0.182074	1.8991	1.90913	3.49958	3.55318	4.55255	4.54025	8.59696	8.1891	0.407856	141	(Inc < Con, Con < Inc)	Balota_LDT (All)
3	(not pairwise AOA matched)	Keuleers_LDT (All)	0.164414	0.126442	50	4	114	8.55281		< 3		equal	< 5		< .4	> .8		< 2.5			1.5	Dif (log) + Dif(N) / 20 + Dif(AOA)/3			615.031	624.117	630.009	637.466	646.602	606.646	615.312	621.457	627.561	636.929	0.954172	0.182039	1.92621	1.93616	3.5564	3.6105	4.55023	4.53691	8.58258	8.16023	0.422347	318	(not pairwise AOA matched)	Keuleers_LDT (All)
																																			Cons	Cons	Freq	Freq	N	N	Conc	Conc	AOA	AOA
																															Diffrence in size of priming effect (at different percentiles)														0.937656
																							Balota_Nam (All)		13.4506	13.7128	15.1589	16.3356	19.2565	Conc-Abs	-2.84605	-3.02384	-2.73032	-2.52189	-1.83539										0.417521
																							Balota_LDT (All)		14.9125	12.255	12.2138	12.7054	12.8288		0.180779	-4.6566	-5.43043	-6.12057	-6.8659
																							Keuleers_LDT (All)		3.66169	3.94639	4.09329	4.6201	5.50944	No AOA	-2.48747	-2.80821	-2.85642	-3.055	-4.66464
																							Balota_Nam (All)		16.2966	16.7366	17.8892	18.8575	21.0919
																							Balota_LDT (All)		14.7317	16.9116	17.6442	18.8259	19.6947
																							Keuleers_LDT (All)		6.14916	6.75461	6.94971	7.6751	10.1741
																							Balota_Nam (All)		18.6071	21.7556	23.5533	25.0001	26.7445	Conc-Abs	1.7752	3.91008	4.23055	4.29257	5.14548
																							Balota_LDT (All)		26.3792	25.7106	25.1509	25.7633	27.08	AOA Match	11.7835	8.90831	7.27197	6.251	6.37564
																							Keuleers_LDT (All)		14.8082	15.3703	16.0019	16.7943	17.9824		6.42334	6.56473	7.44907	6.89004	8.30867
																							Balota_Nam (All)		16.8319	17.8455	19.3227	20.7076	21.599
																							Balota_LDT (All)		14.5956	16.8023	17.879	19.5123	20.7043
																							Keuleers_LDT (All)		8.38489	8.80558	8.55281	9.90427	9.67372
																										Spieler_Young_N	479.967
																										Spieler_Old_N	689.708
																										Seid_Waters_N	584.76
																										Balota_Nam (Mono)	655.956

## Sheet: Sheet2
0	946	18.5333		0	820	14.5		0	-126	-4.03333		Log Freq	Spieler_Young_N
0	997	43.7		0	989	37.4667		0	-8	-6.23333		(Low<High,High<Low)	Spieler_Old_N
0	765	27.6427		0	715	26.1821		0	-50	-1.4606			Seid_Waters_N
0	997	54.489		0	955	43.9533		0	-42	-10.5357			Balota_Nam (Mono)
0	1000	143.551		0	1000	127.084		0	0	-16.467			Balota_LDT (Mono)
0	1000	117.935		0	1000	113.899		0	0	-4.03593			Keuleers_LDT (Mono)
0	1000	75.1431		0	1000	87.4565		0	0	12.3134			Balota_Nam (All)
0	1000	149.738		0	1000	140.543		0	0	-9.19458			Balota_LDT (All)
0	1000	129.436		0	1000	125.416		0	0	-4.02025			Keuleers_LDT (All)
17	29	1.11667		10	51	2.18333		-7	22	1.06667		Concreteness	Spieler_Young_N
2	109	6.16667		2	145	8.13333		0	36	1.96667		(Abs < Conc, Conc < Abs)	Spieler_Old_N
95	6	-5.75747		43	10	-1.27368		-52	4	4.48378			Seid_Waters_N
12	64	4.316		8	64	5.3105		-4	0	0.9945			Balota_Nam (Mono)
0	374	25.5822		1	406	27.1232		1	32	1.541			Balota_LDT (Mono)
0	456	20.7744		1	590	24.9071		1	134	4.13263			Keuleers_LDT (Mono)
33	18	-2.04783		14	67	3.05167		-19	49	5.0995			Balota_Nam (All)
5	80	8.56673		1	188	17.5984		-4	108	9.0317			Balota_LDT (All)
2	149	11.9738		1	318	20.0889		-1	169	8.11509			Keuleers_LDT (All)
51	3	-2.15		9	29	1.96667		-42	26	4.11667		Concreteness (LF)	Spieler_Young_N
14	21	-1.13333		0	116	8.06667		-14	95	9.2		(Abs < Conc, Conc < Abs)	Spieler_Old_N
81	2	-7.34467		56	14	-2.86123		-25	12	4.48343			Seid_Waters_N
61	7	-5.32017		6	49	1.62667		-55	42	6.94683			Balota_Nam (Mono)
0	126	15.3267		0	356	27.1772		0	230	11.8505			Balota_LDT (Mono)
0	316	19.0265		0	632	27.4563		0	316	8.42985			Keuleers_LDT (Mono)
97	7	-6.98121		60	2	-4.841		-37	-5	2.14021			Balota_Nam (All)
23	34	0.406107		15	22	0.5543		-8	-12	0.148193			Balota_LDT (All)
0	219	10.446		0	261	13.3152		0	42	2.86926			Keuleers_LDT (All)
276	2	-6.9		410	0	-8.13333		134	-2	-1.23333		AOA	Spieler_Young_N
246	0	-11.1667		455	0	-16.55		209	0	-5.38333		(Early < Late, Late < Early)	Spieler_Old_N
168	2	-12.73		130	1	-10.014		-38	-1	2.71602			Seid_Waters_N
128	3	-10.9597		268	0	-16.6698		140	-3	-5.71017			Balota_Nam (Mono)
715	0	-37.1753		947	0	-56.1145		232	0	-18.9392			Balota_LDT (Mono)
902	0	-37.5385		995	0	-52.6892		93	0	-15.1507			Keuleers_LDT (Mono)
851	0	-24.0076		983	0	-32.0169		132	0	-8.0093			Balota_Nam (All)
949	0	-33.7189		1000	0	-55.4947		51	0	-21.7758			Balota_LDT (All)
1000	0	-36.6166		1000	0	-51.6587		0	0	-15.0421			Keuleers_LDT (All)
159	1	-4.9		283	0	-6.93333		124	-1	-2.03333		AOA (LF)	Spieler_Young_N
246	1	-10.9667		469	0	-17.6167		223	-1	-6.65		(Early < Late, Late < Early)	Spieler_Old_N
80	2	-8.48693		64	6	-6.08045		-16	4	2.40648			Seid_Waters_N
128	1	-10.8275		246	1	-17.1587		118	0	-6.33117			Balota_Nam (Mono)
658	0	-37.9893		941	0	-56.6648		283	0	-18.6755			Balota_LDT (Mono)
870	0	-37.8656		987	0	-51.4666		117	0	-13.601			Keuleers_LDT (Mono)
364	0	-26.0408		612	0	-41.41		248	0	-15.3692			Balota_Nam (All)
434	1	-33.7038		589	0	-44.1865		155	-1	-10.4826			Balota_LDT (All)
726	0	-39.1657		917	0	-55.1585		191	0	-15.9928			Keuleers_LDT (All)
32	6	-1.6		19	10	0.55		-13	4	2.15		Concreteness (LF, AOA Match)	Spieler_Young_N
30	13	-2.68333		19	23	0.516667		-11	10	3.2		(Low Freq AOA Matched)	Spieler_Old_N
63	4	-6.29823		62	11	-5.14233		-1	7	1.1559		(Abs < Conc, Conc < Abs)	Seid_Waters_N
53	3	-7.88183		28	15	-1.639		-25	12	6.24283			Balota_Nam (Mono)
16	15	1.45567		3	72	12.0862		-13	57	10.6305			Balota_LDT (Mono)
15	22	1.45444		4	95	9.37008		-11	73	7.91565			Keuleers_LDT (Mono)
677	0	-20.1943		569	0	-20.4454		-108	0	-0.25115			Balota_Nam (All)
198	1	-10.8907		82	0	-8.55506		-116	-1	2.33562			Balota_LDT (All)
32	16	-2.63122		9	21	-0.153238		-23	5	2.47798			Keuleers_LDT (All)
130	0	-4.5		201	1	-5.8		71	1	-1.3		AOA (LF, Conc Match)	Spieler_Young_N
193	1	-10.0667		365	0	-15.2		172	-1	-5.13333		(Early < Late, Late < Early)	Spieler_Old_N
66	1	-7.41347		43	6	-4.20412		-23	5	3.20935			Seid_Waters_N
83	2	-9.6695		166	0	-14.0878		83	-2	-4.41833			Balota_Nam (Mono)
556	0	-33.2755		900	0	-49.7098		344	0	-16.4343			Balota_LDT (Mono)
787	0	-32.6751		974	0	-44.8472		187	0	-12.1722			Keuleers_LDT (Mono)
704	0	-20.5748		989	0	-32.8043		285	0	-12.2294			Balota_Nam (All)
891	0	-30.5559		966	0	-33.9686		75	0	-3.41273			Balota_LDT (All)
997	0	-33.4992		1000	0	-49.0461		3	0	-15.5469			Keuleers_LDT (All)
0	136	4.88333		1	129	4.28333		1	-7	-0.6		Consistency	Spieler_Young_N
0	272	11.8667		0	314	12.6333		0	42	0.766667		(Inc < Con, Con < Inc)	Spieler_Old_N
2	184	12.5397		1	174	12.7176		-1	-10	0.177933			Seid_Waters_N
0	196	12.7058		0	264	16.435		0	68	3.72917			Balota_Nam (Mono)
15	28	6.568		6	55	9.40983		-9	27	2.84183			Balota_LDT (Mono)
3	73	8.0886		4	83	6.67812		1	10	-1.41048			Keuleers_LDT (Mono)
0	664	19.921		0	784	23.1263		0	120	3.2053			Balota_Nam (All)
0	366	15.1371		0	581	20.5206		0	215	5.3835			Balota_LDT (All)
2	293	11.3784		0	463	14.4831		-2	170	3.10463			Keuleers_LDT (All)
0	170	6.8		0	109	4.85		0	-61	-1.95		Consistency (LF)	Spieler_Young_N
0	528	19.1833		0	573	19.6167		0	45	0.433333		(Inc < Con, Con < Inc)	Spieler_Old_N
0	153	13.4613		1	225	15.0583		1	72	1.59693			Seid_Waters_N
0	416	19.9902		0	577	26.3528		0	161	6.36267			Balota_Nam (Mono)
69	1	-8.73483		11	24	6.98267		-58	23	15.7175			Balota_LDT (Mono)
2	36	7.53714		0	72	8.83505		-2	36	1.29791			Keuleers_LDT (Mono)
0	808	24.6889		0	949	37.4608		0	141	12.7718			Balota_Nam (All)
0	371	17.3117		0	424	19.7517		0	53	2.44001			Balota_LDT (All)
0	290	12.2145		0	328	14.6002		0	38	2.38565			Keuleers_LDT (All)
0	192	15.1589		0	335	21.9431		0	143	6.78425		Consistency - Concrete Only (LF)	Balota_Nam (All)
2	108	12.2138		0	392	26.3403		-2	284	14.1266		(Inc < Con, Con < Inc)	Balota_LDT (All)
7	39	4.09329		1	143	14.1735		-6	104	10.0802		(AOA controlled)	Keuleers_LDT (All)
0	364	17.8892		0	659	27.6235		0	295	9.7343		Consistency - Abstract Only (LF)	Balota_Nam (All)
2	267	17.6442		0	245	19.2233		-2	-22	1.57917		(Inc < Con, Con < Inc)	Balota_LDT (All)
2	85	6.94971		3	66	7.82117		1	-19	0.871461		(AOA controlled)	Keuleers_LDT (All)
0	440	23.5533		0	572	30.7316		0	132	7.17837		Consistency - Concrete (LF)	Balota_Nam (All)
0	395	25.1509		0	394	26.8791		0	-1	1.72812		(Inc < Con, Con < Inc)	Balota_LDT (All)
2	223	16.0019		0	281	19.1581		-2	58	3.15619		(not pairwise AOA matched)	Keuleers_LDT (All)
0	401	19.3227		0	600	27.6199		0	199	8.2972		Consistency - Abstract (LF)	Balota_Nam (All)
0	251	17.879		0	328	22.2733		0	77	4.39434		(Inc < Con, Con < Inc)	Balota_LDT (All)
4	114	8.55281		3	69	8.92456		-1	-45	0.371748		(not pairwise AOA matched)	Keuleers_LDT (All)
