# Supplementary material for: Using Monte-Carlo simulation to test predictions about the time-course of semantic and lexical access in reading
Source: PLoS One. 2024 Apr 2;19(4):e0296874. doi: 10.1371/journal.pone.0296874 (PMC10986942; doi:10.1371/journal.pone.0296874)
Supplement: S2 Data — (XLSX) [file pone.0296874.s002.xlsx]

## Sheet: Freq_3_5
Simulations								PERCENTILES
		Interaction	Interaction							IncAbs					IncConc					ConAbs					ConConc
Items = 50		(IncAbs-ConsAb) >	(IncConc-ConsConc) >	Consis	Consis	Conc	Conc > Abs																					Consis	Consis	Consis	Consis	Freq	Freq	Freq	Freq	N	N	N	N					Conc	Conc	Conc	Conc	AOA	AOA
		(IncConc-ConsConc)	(IncAbs-ConsAb) >	Inc > Cons	Cons > Inc	Abs > Conc	Conc > Abs	5	25	50	75	95	5	25	50	75	95	5	25	50	75	95	5	25	50	75	95	IncAbs	IncConc	ConsAbs	ConsConc	IncAbs	IncConc	ConsAbs	ConsConc	IncAbs	IncConc	ConsAbs	ConsConc	NA	NA	NA	NA	IncAbs	IncConc	ConsAbs	ConsConc	IncAbs	IncConc
AOA matched	Balota_Nam	9	35	844	0	1	136	672.983	681.626	687.142	693.173	702.444	679.973	689.816	696.676	703.124	712.499	653.781	660.775	665.771	670.754	679.022	655.573	664.669	671.477	678.595	688.998	0.200391	0.178908	0.931905	0.949449	2.67012	2.65034	2.64442	2.65239	1.70132	1.89404	2.23334	2.27726	0	0	0	0	2.08479	4.52738	2.10302	4.52174	10.4791	9.48941
	Balota_LDT	27	14	547	0	8	95	732.85	743.593	751.004	758.13	768.711	736.882	748.317	755.909	764.483	776.961	712.158	721.694	729.013	736.015	745.384	717.233	727.948	736.347	744.996	756.018	0.19849	0.186842	0.932882	0.951216	2.63779	2.63412	2.63361	2.62894	2.14442	2.16976	2.48254	2.4451	0	0	0	0	2.09855	4.52194	2.08001	4.51437	10.1774	9.66225
	Keuleers_LDT	61	12	209	1	62	10	645.124	654.063	660.809	666.852	676.318	637.383	646.47	652.926	659.826	671.309	633.243	641.452	647.403	653.113	661.374	631.642	640.819	647.313	653.048	661.943	0.199338	0.186074	0.932887	0.95108	2.65207	2.64895	2.64686	2.64274	2.15838	2.20252	2.50688	2.47824	0	0	0	0	2.09313	4.51512	2.08144	4.51007	10.2004	9.68653
AOA not matched	Balota_Nam	17	25	836	0	47	7	679.304	687.41	694.159	700.372	709.368	675.434	685.204	692.173	698.803	708.036	658.092	665.601	670.946	675.756	683.717	652.18	660.717	666.167	672.293	682.307	0.196195	0.176174	0.932726	0.9473	2.6421	2.64003	2.62859	2.63387	1.75288	2.00166	2.24578	2.20432	0	0	0	0	2.06661	4.55318	2.08703	4.53584	11.1839	9.05245
	Balota_LDT	54	8	648	0	339	0	749.187	758.548	764.483	771.126	779.298	726.607	737.331	744.276	752.553	763.816	719.655	730.573	737.692	744.485	755.712	706.864	716.94	724.611	731.921	742.605	0.189248	0.181594	0.93318	0.948929	2.64223	2.63528	2.63237	2.63349	2.29308	2.38448	2.45592	2.44852	0	0	0	0	2.06246	4.56482	2.05865	4.56228	11.4781	8.84559
	Keuleers_LDT	86	4	219	0	726	0	657.514	665.464	671.33	677.767	686.717	628.897	637.536	644.419	651.308	663.65	641.827	648.851	654.829	660.273	669.498	625.725	632.567	638.78	645.292	654.319	0.187629	0.181221	0.935073	0.948561	2.65928	2.65042	2.64861	2.64892	2.30676	2.41158	2.4806	2.4728	0	0	0	0	2.06899	4.56128	2.05489	4.5588	11.5061	8.87791
		32.3333																																														0.989645
																																																0.515129
												Medians					Interaction		Dif		Consistency		Dif		Concreteness		Dif																					0.513875
												IncAbs	IncConc	ConsAbs	ConsConc		Abs	Conc			Inc	Con			Abs	Conc																						2.1315
									AOA match	Balota	Naming	687.142	696.676	665.771	671.477		21.3718	25.199	-3.8272		691.909	668.624	23.2854		676.457	684.076	-7.6196																					2.63253
										Balota	LDT	751.004	755.909	729.013	736.347		21.991	19.5615	2.42954		753.456	732.68	20.7762		740.008	746.128	-6.11952																					2.62821
	Stimuli Overalp									Keuleers	LDT	660.809	652.926	647.403	647.313		13.406	5.61334	7.79266		656.867	647.358	9.50967		654.106	650.119	3.9863
		IncAbs	IncConc	ConsAbs	ConsConc				w/o AOA match	Balota	Naming	694.159	692.173	670.946	666.167		23.2127	26.0056	-2.7929		693.166	668.556	24.6091		682.552	679.17	3.38235																					0.672883
AOA matched	Balota_Nam	0.214927	0.131102	0.223154	0.140331					Balota	LDT	764.483	744.276	737.692	724.611		26.7908	19.665	7.12575		754.379	731.152	23.2279		751.088	734.443	16.6442																					2.46408
	Balota_LDT	0.210383	0.120601	0.187562	0.129984					Keuleers	LDT	671.33	644.419	654.829	638.78		16.5011	5.63921	10.8618		657.875	646.804	11.0701		663.08	641.599	21.4806
	Keuleers_LDT	0.213002	0.12351	0.190475	0.130538
AOA not matched	Balota_Nam	0.204129	0.130189	0.215021	0.125311
	Balota_LDT	0.193419	0.118085	0.185183	0.108135											Av	18.9229	16.7913	2.13167
	Keuleers_LDT	0.191399	0.12064	0.187174	0.110805											Av	22.1682	17.1033	5.0649
												Consis by percentiles
												IncAb - ConAb						IncCon - ConConc						Difs
												5	25	50	75	95		5	25	50	75	95		5	25	50	75	95
								AOA match		Balota	Naming	19.2021	20.8509	21.3718	22.419	23.4221		24.4005	25.1471	25.199	24.5286	23.501		-5.19848	-4.2962	-3.8272	-2.1096	-0.07895
										Balota	LDT	20.6916	21.8989	21.991	22.115	23.327		19.6485	20.3691	19.5615	19.4876	20.9437		1.04307	1.52978	2.42954	2.62737	2.38338
										Keuleers	LDT	11.881	12.6112	13.406	13.7386	14.9436		5.74117	5.6507	5.61334	6.77828	9.36574		6.13987	6.96051	7.79266	6.96029	5.57786
								w/o AOA match		Balota	Naming	21.2119	21.8086	23.2127	24.615	25.6516		23.2539	24.487	26.0056	26.5093	25.7292		-2.04201	-2.6784	-2.7929	-1.89425	-0.07767
										Balota	LDT	29.5316	27.9746	26.7908	26.6404	23.5866		19.7422	20.391	19.665	20.6313	21.211		9.78937	7.58362	7.12575	6.00905	2.37558
										Keuleers	LDT	15.6866	16.6133	16.5011	17.4939	17.2197		3.17236	4.96941	5.63921	6.01551	9.33117		12.5143	11.6439	10.8618	11.4784	7.88854
								AOA match		All DBs		17.2582	18.4537	18.9229	19.4242	20.5642		16.5967	17.0556	16.7913	16.9315	17.9368		0.661485	1.39803	2.13167	2.49269	2.62743
								w/o AOA match		All DBs		22.1433	22.1321	22.1682	22.9165	22.1526		15.3895	16.6158	17.1033	17.7187	18.7571		6.75388	5.51636	5.0649	5.19774	3.39548
[truncated: 14 more columns]

## Sheet: Freq3_5_Subtlex
Simulations								PERCENTILES
		Interaction	Interaction							IncAbs					IncConc					ConAbs					ConConc
Items = 50		(IncAbs-ConsAb) >	(IncConc-ConsConc) >	Consis	Consis	Conc	Conc > Abs																					Consis	Consis	Consis	Consis	Freq	Freq	Freq	Freq	N	N	N	N					Conc	Conc	Conc	Conc	AOA	AOA
		(IncConc-ConsConc)	(IncAbs-ConsAb) >	Inc > Cons	Cons > Inc	Abs > Conc	Conc > Abs	5	25	50	75	95	5	25	50	75	95	5	25	50	75	95	5	25	50	75	95	IncAbs	IncConc	ConsAbs	ConsConc	IncAbs	IncConc	ConsAbs	ConsConc	IncAbs	IncConc	ConsAbs	ConsConc	NA	NA	NA	NA	IncAbs	IncConc	ConsAbs	ConsConc	IncAbs	IncConc
AOA matched	Balota_Nam	20	25	744	0	0	285	660.608	668.48	674.979	680.898	689.03	668.917	678.775	686.078	693.109	702.143	640.011	647.982	653.215	658.955	666.67	647.419	657.235	663.616	669.97	680.905	0.196141	0.184758	0.942468	0.953581	1.92338	1.91658	1.9004	1.89787	1.96746	2.2328	2.6676	2.64798	0	0	0	0	2.08767	4.52709	2.08249	4.52438	10.0366	9.1552
	Balota_LDT	25	22	495	0	1	147	703.882	713.907	721.799	729.693	740.238	710.1	721.863	730.127	738.827	750.426	684.183	695.176	702.717	710.823	723.511	692.066	704.695	712.631	721.595	734.629	0.197134	0.186342	0.941135	0.954778	1.94631	1.94157	1.94535	1.94054	2.68748	2.75488	3.06012	3.12062	0	0	0	0	2.08911	4.5415	2.08322	4.51539	9.6228	9.18285
	Keuleers_LDT	26	20	149	2	10	51	617.51	627.001	633.161	639.954	649.683	618.431	628.187	635.997	642.73	652.781	609.756	618.664	624.999	631.441	641.716	614.206	622.505	629.236	635.838	645.144	0.196708	0.184465	0.941443	0.954048	1.95962	1.95583	1.95786	1.95366	2.73136	2.83802	3.10096	3.18058	0	0	0	0	2.08878	4.53806	2.08353	4.51148	9.60838	9.16745
AOA not matched	Balota_Nam	19	34	854	0	20	29	662.958	671.373	677.611	684.65	694.128	663.649	673.117	680.893	687.78	698.86	642.428	649.126	654.903	660.149	667.736	640.869	649.359	655.515	661.289	671.094	0.193977	0.186933	0.941639	0.953562	1.91038	1.94927	1.89693	1.9403	2.1941	2.47292	2.78818	2.88462	0	0	0	0	2.07553	4.55718	2.0832	4.54253	10.5351	8.68231
	Balota_LDT	31	6	667	0	36	10	710.716	721.682	729.657	736.611	748.787	702.466	715.593	725.137	734.069	747.044	685.713	696.836	704	711.85	722.061	685.632	696.454	703.888	711.302	724.027	0.197809	0.18653	0.942246	0.954389	1.94571	1.95106	1.94784	1.94881	2.8677	3.06656	3.06892	3.12406	0	0	0	0	2.0665	4.56668	2.07299	4.54752	10.5925	8.5551
	Keuleers_LDT	60	4	382	0	97	2	624.648	634.468	640.986	647.974	657.617	613.977	624.138	631.1	638.113	647.513	608.761	617.356	623.536	629.679	638.894	608.205	615.91	622.163	628.409	637.887	0.198406	0.185485	0.942694	0.954253	1.94894	1.9547	1.95118	1.95203	2.89228	3.09816	3.0979	3.15204	0	0	0	0	2.06784	4.55768	2.07368	4.5395	10.5923	8.56522
		23.6667																																														0.881446
																																																0.439944
												Medians					Interaction		Dif		Consistency		Dif		Concreteness		Dif																					0.440925
												IncAbs	IncConc	ConsAbs	ConsConc		Abs	Conc			Inc	Con			Abs	Conc																						1.85275
									AOA match	Balota	Naming	674.979	686.078	653.215	663.616		21.7638	22.4613	-0.6975		680.528	658.416	22.1126		664.097	674.847	-10.7498																					2.03737
										Balota	LDT	721.799	730.127	702.717	712.631		19.0825	17.4966	1.58595		725.963	707.674	18.2896		712.258	721.379	-9.12098																					2.02711
	Stimuli Overalp									Keuleers	LDT	633.161	635.997	624.999	629.236		8.162	6.76058	1.40142		634.579	627.118	7.46129		629.08	632.616	-3.53633
		IncAbs	IncConc	ConsAbs	ConsConc				w/o AOA match	Balota	Naming	677.611	680.893	654.903	655.515		22.7081	25.3777	-2.6696		679.252	655.209	24.0429		666.257	668.204	-1.9465																					0.587438
AOA matched	Balota_Nam	0.149751	0.10347	0.165598	0.107519					Balota	LDT	729.657	725.137	704	703.888		25.6567	21.2489	4.40777		727.397	703.944	23.4528		716.828	714.513	2.31566																					1.97241
	Balota_LDT	0.162926	0.0927284	0.144452	0.097569					Keuleers	LDT	640.986	631.1	623.536	622.163		17.4505	8.93625	8.51423		636.043	622.85	13.1934		632.261	626.632	5.62925
	Keuleers_LDT	0.164134	0.0952429	0.146132	0.0964444
AOA not matched	Balota_Nam	0.150326	0.0983607	0.163316	0.0922528
	Balota_LDT	0.150102	0.0953714	0.145284	0.0836107											Av	16.3361	15.5728	0.763289
	Keuleers_LDT	0.148782	0.0978374	0.146172	0.084805											Av	21.9384	18.521	3.41747
												Consis by percentiles
												IncAb - ConAb						IncCon - ConConc						Difs
												5	25	50	75	95		5	25	50	75	95		5	25	50	75	95
								AOA match		Balota	Naming	20.5971	20.4984	21.7638	21.9427	22.3599		21.498	21.5401	22.4613	23.1394	21.238		-0.90093	-1.04165	-0.6975	-1.19665	1.12193
										Balota	LDT	19.6993	18.7303	19.0825	18.8701	16.7265		18.0346	17.1679	17.4966	17.2319	15.7974		1.66469	1.56241	1.58595	1.63824	0.929101
										Keuleers	LDT	7.75409	8.33718	8.162	8.51283	7.96718		4.22464	5.68248	6.76058	6.89192	7.63623		3.52946	2.6547	1.40142	1.62091	0.330958
								w/o AOA match		Balota	Naming	20.5305	22.2468	22.7081	24.5012	26.3923		22.7806	23.7579	25.3777	26.4906	27.7658		-2.25003	-1.51105	-2.6696	-1.98945	-1.37354
										Balota	LDT	25.0035	24.8459	25.6567	24.7604	26.7266		16.8349	19.1381	21.2489	22.7667	23.0167		8.16857	5.70776	4.40777	1.99371	3.70992
										Keuleers	LDT	15.8875	17.1119	17.4505	18.2947	18.7228		5.77172	8.22774	8.93625	9.70414	9.62507		10.1158	8.88415	8.51423	8.5906	9.09773
								AOA match		All DBs		16.0168	15.8553	16.3361	16.4419	15.6845		14.5858	14.7968	15.5728	15.7544	14.8905		1.43107	1.05849	0.763289	0.687498	0.793996
								w/o AOA match		All DBs		20.4738	21.4015	21.9384	22.5188	23.9472		15.1291	17.0413	18.521	19.6538	20.1359		5.34476	4.36029	3.41747	2.86495	3.81137
[truncated: 14 more columns]

## Sheet: Freq_3
Simulations								PERCENTILES
		Interaction	Interaction							IncAbs					IncConc					ConAbs					ConConc
Items = 50		(IncAbs-ConsAb) >	(IncConc-ConsConc) >	Consis	Consis	Conc	Conc > Abs																					Consis	Consis	Consis	Consis	Freq	Freq	Freq	Freq	N	N	N	N					Conc	Conc	Conc	Conc	AOA	AOA
		(IncConc-ConsConc)	(IncAbs-ConsAb) >	Inc > Cons	Cons > Inc	Abs > Conc	Conc > Abs	5	25	50	75	95	5	25	50	75	95	5	25	50	75	95	5	25	50	75	95	IncAbs	IncConc	ConsAbs	ConsConc	IncAbs	IncConc	ConsAbs	ConsConc	IncAbs	IncConc	ConsAbs	ConsConc	NA	NA	NA	NA	IncAbs	IncConc	ConsAbs	ConsConc	IncAbs	IncConc
AOA matched	Balota_Nam	2	57	904	0	1	144	684.95	693.946	699.796	706.373	715.371	696.541	705.372	711.346	718.085	726.499	663.496	671.072	675.759	681.219	688.906	664.745	673.681	680.272	687.624	699.126	0.197985	0.179736	0.933139	0.949318	2.40797	2.38213	2.38883	2.38088	1.2804	1.37448	1.53742	1.62616	0	0	0	0	2.09119	4.51361	2.09978	4.52854	10.8508	9.67319
	Balota_LDT	32	16	623	0	2	170	751.037	761.251	768.511	774.98	785.86	760.433	770.927	778.568	785.843	797.188	727.442	737.355	744.109	751.429	762.125	739.463	748.977	756.325	764.85	774.951	0.202399	0.191603	0.932237	0.949772	2.34898	2.35238	2.35075	2.34435	1.49084	1.54894	1.78852	1.76556	0	0	0	0	2.10161	4.50476	2.08499	4.51029	10.4613	9.95288
	Keuleers_LDT	87	6	286	0	52	8	664.642	672.733	678.559	684.866	693.251	654.737	663.355	669.672	676.107	686.936	646.913	655.291	660.393	665.744	673.127	648.581	656.454	662.322	668.564	676.384	0.202666	0.189516	0.933205	0.950096	2.37648	2.37765	2.37703	2.37062	1.51362	1.58484	1.79	1.77022	0	0	0	0	2.09595	4.49843	2.08721	4.50294	10.5103	9.99784
AOA not matched	Balota_Nam	3	57	945	0	24	30	689.275	697.81	704.816	711.591	721.007	692.991	702.808	709.102	716.073	725.963	666.677	673.251	678.169	683.765	692.264	660.806	668.912	675.466	682.491	690.594	0.192672	0.174355	0.933619	0.948037	2.38612	2.36485	2.36507	2.33252	1.27458	1.39008	1.59498	1.5623	0	0	0	0	2.06834	4.53268	2.08472	4.539	11.3821	9.3326
	Balota_LDT	29	2	740	0	60	3	764.094	772.548	778.864	785.202	794.219	752.327	763.507	770.84	778.075	788.968	733.405	742.953	749.798	756.413	765.153	729.503	739.042	745.697	752.761	763.439	0.196906	0.184623	0.928781	0.94742	2.35279	2.35557	2.35254	2.3501	1.58452	1.6977	1.74148	1.71856	0	0	0	0	2.06728	4.54151	2.04522	4.55293	11.7451	9.1815
	Keuleers_LDT	152	0	312	0	422	0	671.57	680.126	685.471	691.555	700.707	648.599	655.861	662.718	669.952	680.331	650.852	658.046	663.547	669.508	677.62	644.284	651.976	658.048	663.595	671.115	0.194871	0.184154	0.930846	0.947267	2.37183	2.37342	2.37199	2.3675	1.61312	1.7502	1.80082	1.76384	0	0	0	0	2.07672	4.53012	2.04186	4.55132	11.7939	9.26509
		40.3333																																										2.09625	4.5056	2.09066	4.51392	1.17763
																																												2.07078	4.53477	2.05727	4.54775	0.50843
												Medians					Interaction		Dif		Consistency		Dif		Concreteness		Dif																					0.512461
												IncAbs	IncConc	ConsAbs	ConsConc		Abs	Conc			Inc	Con			Abs	Conc																						2.04946
									AOA match	Balota	Naming	699.796	711.346	675.759	680.272		24.037	31.0741	-7.0371		705.571	678.015	27.5555		687.777	695.809	-8.03225																					2.56357
										Balota	LDT	768.511	778.568	744.109	756.325		24.4025	22.2426	2.15994		773.54	750.217	23.3225		756.31	767.447	-11.1367																					2.52881
	Stimuli Overalp									Keuleers	LDT	678.559	669.672	660.393	662.322		18.1655	7.35025	10.8152		674.115	661.357	12.7579		669.476	665.997	3.47922
		IncAbs	IncConc	ConsAbs	ConsConc				w/o AOA match	Balota	Naming	704.816	709.102	678.169	675.466		26.6473	33.6362	-6.9889		706.959	676.817	30.1418		691.492	692.284	-0.79195																					0.732841
AOA matched	Balota_Nam	0.291002	0.187989	0.29579	0.195379					Balota	LDT	778.864	770.84	749.798	745.697		29.0665	25.1426	3.92397		774.852	747.747	27.1045		764.331	758.268	6.06279																					2.38061
	Balota_LDT	0.265857	0.172135	0.234465	0.183528					Keuleers	LDT	685.471	662.718	663.547	658.048		21.9243	4.66965	17.2546		674.095	660.798	13.297		674.509	660.383	14.126
	Keuleers_LDT	0.269966	0.176553	0.238044	0.187024
AOA not matched	Balota_Nam	0.282131	0.183152	0.281402	0.186925
	Balota_LDT	0.248238	0.161645	0.239143	0.159029											Av	22.2017	20.2223	1.97935
	Keuleers_LDT	0.248832	0.166986	0.243825	0.162968											Av	25.8794	21.1495	4.7299
												Consis by percentiles
												IncAb - ConAb						IncCon - ConConc						Difs
												5	25	50	75	95		5	25	50	75	95		5	25	50	75	95
								AOA match		Balota	Naming	21.4536	22.8735	24.037	25.1535	26.4656		31.7962	31.6905	31.0741	30.461	27.373		-10.3426	-8.817	-7.0371	-5.3075	-0.90737
										Balota	LDT	23.5941	23.8966	24.4025	23.5512	23.7357		20.9695	21.9494	22.2426	20.993	22.2368		2.62462	1.94714	2.15994	2.55819	1.49891
										Keuleers	LDT	17.7291	17.4424	18.1655	19.1226	20.1232		6.15642	6.90103	7.35025	7.54291	10.5519		11.5727	10.5414	10.8152	11.5797	9.57133
								w/o AOA match		Balota	Naming	22.5975	24.5589	26.6473	27.8263	28.743		32.185	33.8957	33.6362	33.5821	35.3692		-9.5875	-9.33685	-6.9889	-5.7558	-6.62623
										Balota	LDT	30.6886	29.5943	29.0665	28.7893	29.0655		22.8247	24.4643	25.1426	25.3147	25.529		7.86384	5.12995	3.92397	3.47467	3.53644
										Keuleers	LDT	20.7183	22.0803	21.9243	22.0469	23.0864		4.31509	3.88461	4.66965	6.35731	9.21519		16.4032	18.1957	17.2546	15.6896	13.8712
								AOA match		All DBs		20.9256	21.4042	22.2017	22.6091	23.4415		19.6407	20.1803	20.2223	19.6656	20.0539		1.28491	1.22385	1.97935	2.94347	3.38762
								w/o AOA match		All DBs		24.6681	25.4111	25.8794	26.2209	26.965		19.7749	20.7482	21.1495	21.7514	23.3711		4.89317	4.66292	4.7299	4.4695	3.59381
[truncated: 14 more columns]

## Sheet: Freq_2_5
Simulations								PERCENTILES
		Interaction	Interaction							IncAbs					IncConc					ConAbs					ConConc
Items = 50		(IncAbs-ConsAb) >	(IncConc-ConsConc) >	Consis	Consis	Conc	Conc > Abs																					Consis	Consis	Consis	Consis	Freq	Freq	Freq	Freq	N	N	N	N					Conc	Conc	Conc	Conc	AOA	AOA
		(IncConc-ConsConc)	(IncAbs-ConsAb) >	Inc > Cons	Cons > Inc	Abs > Conc	Conc > Abs	5	25	50	75	95	5	25	50	75	95	5	25	50	75	95	5	25	50	75	95	IncAbs	IncConc	ConsAbs	ConsConc	IncAbs	IncConc	ConsAbs	ConsConc	IncAbs	IncConc	ConsAbs	ConsConc	NA	NA	NA	NA	IncAbs	IncConc	ConsAbs	ConsConc	IncAbs	IncConc
AOA matched	Balota_Nam	3	52	933	0	0	470	699.102	707.696	713.103	719.498	728.433	720.031	728.494	733.896	740.099	749.591	674.291	681.627	687.035	691.463	699.422	683.879	692.609	699.513	706.489	715.92	0.189043	0.174512	0.931075	0.942292	2.01517	2.00986	2.03424	2.02534	0.96526	0.691	1.10202	1.03226	0	0	0	0	2.08989	4.50424	2.11398	4.54559	11.3771	9.91745
	Balota_LDT	25	6	714	0	3	251	773.562	783.351	789.9	796.547	808.068	786.383	796.792	803.973	811.647	823.762	745.113	754.064	761.003	768.585	778.063	758.633	769.488	777.308	784.635	795.643	0.197282	0.182619	0.932351	0.946479	1.98682	1.98854	1.98796	1.98239	1.09424	1.03256	1.37226	1.28952	0	0	0	0	2.07797	4.50387	2.07776	4.51493	10.6548	10.1224
	Keuleers_LDT	35	11	341	0	4	62	678.409	687.078	693.081	699.148	707.817	681.141	689.34	695.965	703.335	714.48	663.895	670.812	675.759	680.633	688.223	669.287	677.55	683.256	689.066	696.232	0.199253	0.179986	0.933811	0.945542	2.01458	2.01385	2.01312	2.00728	1.14022	1.11286	1.44728	1.3334	0	0	0	0	2.06924	4.49113	2.07884	4.505	10.7464	10.2014
AOA not matched	Balota_Nam	11	21	927	0	3	111	706.305	714.319	720.969	727.884	737.567	715.116	724.353	730.282	736.707	745.409	678.733	685.677	690.438	695.659	702.4	680.456	690.424	697.647	704.445	714.235	0.18481	0.172792	0.930254	0.943022	1.98798	1.98906	2.00586	1.97869	0.86872	0.73458	1.10908	1.06526	0	0	0	0	2.08608	4.5267	2.10213	4.53859	11.7677	9.66096
	Balota_LDT	14	11	699	0	14	19	777.147	785.443	791.895	798.275	807.646	776.196	786.157	792.952	799.169	810.37	750.007	758.401	764.309	771.583	780.21	748.937	759.161	766.461	774.24	783.524	0.197165	0.187308	0.929353	0.944333	1.98936	1.98493	1.98263	1.97699	1.20336	1.20934	1.34514	1.26856	0	0	0	0	2.03494	4.52034	2.05947	4.5431	12.0653	9.52723
	Keuleers_LDT	55	3	490	0	40	7	683.978	691.725	697.646	703.278	712.365	673.458	683.366	689.329	696.133	706.398	662.014	669.063	674.056	678.741	686.494	662.676	670.125	676.312	682.198	690.36	0.192788	0.187432	0.933499	0.943717	2.01552	2.00801	2.01038	1.9998	1.22432	1.26946	1.43324	1.32748	0	0	0	0	2.05325	4.50588	2.05367	4.53775	12.1096	9.65474
		21																																										2.07903	4.49975	2.0902	4.52184
																																												2.05809	4.51764	2.07176	4.53981
												Medians					Interaction		Dif		Consistency		Dif		Concreteness		Dif
												IncAbs	IncConc	ConsAbs	ConsConc		Abs	Conc			Inc	Con			Abs	Conc
									AOA match	Balota	Naming	713.103	733.896	687.035	699.513		26.0673	34.3824	-8.3151		723.499	693.274	30.2248		700.069	716.705	-16.6356
										Balota	LDT	789.9	803.973	761.003	777.308		28.8968	26.6655	2.23127		796.937	769.156	27.7812		775.452	790.641	-15.1887
	Stimuli Overalp									Keuleers	LDT	693.081	695.965	675.759	683.256		17.3225	12.7095	4.61299		694.523	679.507	15.016		684.42	689.61	-5.19038
		IncAbs	IncConc	ConsAbs	ConsConc				w/o AOA match	Balota	Naming	720.969	730.282	690.438	697.647		30.5304	32.6348	-2.1044		725.625	694.043	31.5826		705.704	713.965	-8.2611
AOA matched	Balota_Nam	0.52071	0.368471	0.540525	0.328646					Balota	LDT	791.895	792.952	764.309	766.461		27.586	26.4906	1.09547		792.423	765.385	27.0383		778.102	779.707	-1.60452
	Balota_LDT	0.425182	0.291614	0.393488	0.283645					Keuleers	LDT	697.646	689.329	674.056	676.312		23.5904	13.0168	10.5736		693.488	675.184	18.3036		685.851	682.821	3.02989
	Keuleers_LDT	0.434676	0.303774	0.403204	0.287075
AOA not matched	Balota_Nam	0.50715	0.339972	0.521964	0.293649
	Balota_LDT	0.417014	0.283015	0.397337	0.260878											Av	24.0955	24.5858	-0.490281
	Keuleers_LDT	0.416627	0.298144	0.401787	0.272079											Av	27.2356	24.0474	3.18822
												Consis by percentiles
												IncAb - ConAb						IncCon - ConConc						Difs
												5	25	50	75	95		5	25	50	75	95		5	25	50	75	95
								AOA match		Balota	Naming	24.811	26.0694	26.0673	28.0351	29.0105		36.1517	35.8859	34.3824	33.61	33.6709		-11.3406	-9.81655	-8.3151	-5.5749	-4.6604
										Balota	LDT	28.4486	29.2864	28.8968	27.9623	30.0058		27.7499	27.3038	26.6655	27.0118	28.1193		0.698643	1.98252	2.23127	0.950415	1.8865
										Keuleers	LDT	14.5144	16.2664	17.3225	18.5143	19.5936		11.854	11.7902	12.7095	14.2687	18.2475		2.66035	4.47618	4.61299	4.24557	1.34613
								w/o AOA match		Balota	Naming	27.5713	28.6423	30.5304	32.2254	35.1668		34.6595	33.9288	32.6348	32.2622	31.1747		-7.08816	-5.2866	-2.1044	-0.0368	3.99215
										Balota	LDT	27.1408	27.0421	27.586	26.6918	27.4359		27.2591	26.9961	26.4906	24.9284	26.8462		-0.118312	0.04606	1.09547	1.76346	0.589685
										Keuleers	LDT	21.9645	22.6627	23.5904	24.5377	25.8715		10.7817	13.241	13.0168	13.9355	16.0382		11.1828	9.42162	10.5736	10.6023	9.83334
								AOA match		All DBs		22.5913	23.874	24.0955	24.8372	26.2033		25.2519	24.9933	24.5858	24.9635	26.6792		-2.66054	-1.11929	-0.490281	-0.126305	-0.475924
								w/o AOA match		All DBs		25.5589	26.1157	27.2356	27.8183	29.4914		24.2334	24.722	24.0474	23.7087	24.6864		1.32545	1.39369	3.18822	4.10964	4.80506
[truncated: 14 more columns]

## Sheet: Freq_2_0
Simulations								PERCENTILES
		Interaction	Interaction							IncAbs					IncConc					ConAbs					ConConc
Items = 50		(IncAbs-ConsAb) >	(IncConc-ConsConc) >	Consis	Consis	Conc	Conc > Abs																					Consis	Consis	Consis	Consis	Freq	Freq	Freq	Freq	N	N	N	N					Conc	Conc	Conc	Conc	AOA	AOA
		(IncConc-ConsConc)	(IncAbs-ConsAb) >	Inc > Cons	Cons > Inc	Abs > Conc	Conc > Abs	5	25	50	75	95	5	25	50	75	95	5	25	50	75	95	5	25	50	75	95	IncAbs	IncConc	ConsAbs	ConsConc	IncAbs	IncConc	ConsAbs	ConsConc	IncAbs	IncConc	ConsAbs	ConsConc	NA	NA	NA	NA	IncAbs	IncConc	ConsAbs	ConsConc	IncAbs	IncConc
AOA matched	Balota_Nam	0	77	999	0	0	36	724.402	731.018	735.585	740.409	747.723	740.227	746.752	751.295	755.723	762.771	699.437	706.135	711.369	715.916	722.952	694.69	700.747	705.291	710.025	715.91	0.220803	0.158137	0.915292	0.944737	1.57843	1.6257	1.65264	1.60021	0.6302	0.4394	0.72734	0.33868	0	0	0	0	2.07791	4.48045	2.06615	4.5416	12.1453	10.2426
	Balota_LDT	3	7	816	0	0	896	792.961	801.773	807.946	814.313	823.414	826.479	834.867	841.021	846.897	856.183	764.955	774.028	779.738	786.124	793.41	794.871	804.631	811.243	817.551	827.864	0.225539	0.182021	0.905659	0.928432	1.55051	1.55513	1.55325	1.5461	0.54876	0.53264	0.7345	0.74508	0	0	0	0	2.03243	4.49483	2.0906	4.51183	11.0863	10.3606
	Keulers_LDT	4	3	414	0	0	50	699.972	706.472	711.966	716.788	724.627	705.304	714.134	720.627	727.502	736.62	682.891	688.946	693.177	697.639	703.817	690.046	696.55	701.786	707.19	714.937	0.227933	0.180432	0.908334	0.927812	1.58148	1.57893	1.5827	1.56919	0.59854	0.65356	0.81402	0.7856	0	0	0	0	2.00851	4.47605	2.08968	4.50741	11.3161	10.5574
AOA not matched	Balota_Nam	0	158	993	0	4	10	724.253	730.931	735.469	740.598	747.856	736.563	743.472	749.053	754.149	761.732	697.318	705.413	709.762	714.468	721.925	686.095	692.861	697.787	702.7	710.218	0.217284	0.17208	0.91829	0.946282	1.54927	1.59301	1.62754	1.56178	0.61082	0.4384	0.7328	0.4382	0	0	0	0	2.09226	4.4991	2.0605	4.56041	12.3634	10.0633
	Balota_LDT	0	94	715	0	0	683	785.169	793.394	798.959	804.481	812.412	818.906	827.587	832.927	838.864	848.05	768.973	777.28	782.591	787.933	795.355	780.745	789.549	795.699	802.166	811.237	0.199864	0.190141	0.901382	0.934417	1.55529	1.55377	1.54465	1.55032	0.54094	0.56654	0.60852	0.60054	0	0	0	0	2.00148	4.52144	2.07458	4.51987	12.2452	9.84383
	Keulers_LDT	2	6	573	0	14	0	702.621	709.123	712.899	717.275	723.182	694.724	704.434	711.831	718.2	727.414	684.183	689.836	693.597	697.708	703.534	677.596	684.317	689.096	693.91	701.054	0.192485	0.192016	0.907736	0.93182	1.57387	1.56469	1.58488	1.55723	0.53234	0.65504	0.77276	0.66746	0	0	0	0	2.02373	4.50974	2.06894	4.51423	12.3882	10.039
		2.33333																																														1.90268
																																																0.725622
												Medians					Interaction		Dif		Consistency		Dif		Concreteness		Dif																					0.758701
												IncAbs	IncConc	ConsAbs	ConsConc		Abs	Conc			Inc	Con			Abs	Conc																						2.30005
									AOA match	Balota	Naming	735.585	751.295	711.369	705.291		24.2154	46.0044	-21.789		743.44	708.33	35.1099		723.477	728.293	-4.8158																					2.40134
										Balota	LDT	807.946	841.021	779.738	811.243		28.2078	29.7782	-1.57041		824.483	795.49	28.993		793.842	826.132	-32.2903																					2.34914
	Stimuli Overalp									Keuleers	LDT	711.966	720.627	693.177	701.786		18.7897	18.8415	-0.0518048		716.297	697.481	18.8156		702.571	711.206	-8.63493
		IncAbs	IncConc	ConsAbs	ConsConc				w/o AOA match	Balota	Naming	735.469	749.053	709.762	697.787		25.7069	51.2662	-25.5593		742.261	703.775	38.4866		722.615	723.42	-0.80475																					1.129
AOA matched	Balota_Nam	0.907409	0.736019	0.888438	0.660177		0.798011			Balota	LDT	798.959	832.927	782.591	795.699		16.3681	37.2274	-20.8592		815.943	789.145	26.7978		790.775	814.313	-23.5382																					2.35018
	Balota_LDT	0.784133	0.596498	0.724612	0.521291		0.656634			Keuleers	LDT	712.899	711.831	693.597	689.096		19.3019	22.7348	-3.43296		712.365	691.346	21.0184		703.248	700.463	2.7845
	Keuleers_LDT	0.807353	0.630476	0.747481	0.549977		0.683822
AOA not matched	Balota_Nam	0.890041	0.701876	0.868233	0.591053		0.762801
	Balota_LDT	0.781498	0.588767	0.74879	0.513886		0.658235									Av	23.7376	31.5414	-7.80374
	Keuleers_LDT	0.801209	0.631526	0.764195	0.558701		0.688908									Av	20.459	37.0761	-16.6172
												Consis by percentiles
		0.732486										IncAb - ConAb						IncCon - ConConc						Difs
												5	25	50	75	95		5	25	50	75	95		5	25	50	75	95
								AOA match		Balota	Naming	24.9649	24.8828	24.2154	24.4935	24.7706		45.5366	46.0049	46.0044	45.6986	46.8614		-20.5716	-21.122	-21.789	-21.2051	-22.0907
										Balota	LDT	28.0063	27.7442	28.2078	28.1893	30.0043		31.6084	30.2353	29.7782	29.3463	28.3192		-3.60213	-2.49104	-1.57041	-1.15703	1.68514
										Keuleers	LDT	17.0811	17.5261	18.7897	19.1488	20.81		15.2582	17.5842	18.8415	20.3122	21.6832		1.82297	-0.0580947	-0.0518048	-1.16341	-0.873208
								w/o AOA match		Balota	Naming	26.9351	25.5183	25.7069	26.1299	25.9313		50.4686	50.6106	51.2662	51.4484	51.5142		-23.5335	-25.0923	-25.5593	-25.3184	-25.5828
										Balota	LDT	16.1953	16.1132	16.3681	16.5477	17.0569		38.1611	38.0373	37.2274	36.6977	36.8131		-21.9657	-21.9241	-20.8592	-20.15	-19.7562
										Keuleers	LDT	18.4376	19.2864	19.3019	19.5672	19.6476		17.1279	20.1176	22.7348	24.2905	26.3605		1.30976	-0.831221	-3.43296	-4.72331	-6.71293
								AOA match		All DBs		23.3508	23.3844	23.7376	23.9439	25.195		30.801	31.2748	31.5414	31.7857	32.2879		-7.45027	-7.8904	-7.80374	-7.84185	-7.09293
								w/o AOA match		All DBs		20.5227	20.306	20.459	20.7483	20.8786		35.2525	36.2551	37.0761	37.4789	38.2293		-14.7298	-15.9492	-16.6172	-16.7306	-17.3507
[truncated: 14 more columns]

## Sheet: ErrorRes3_5
Simulations								PERCENTILES
		Interaction	Interaction							IncAbs					IncConc					ConAbs					ConConc
Items = 50		(IncAbs-ConsAb) >	(IncConc-ConsConc) >	Consis	Consis	Conc	Conc > Abs																					Consis	Consis	Consis	Consis	Freq	Freq	Freq	Freq	N	N	N	N					Conc	Conc	Conc	Conc	AOA	AOA
		(IncConc-ConsConc)	(IncAbs-ConsAb) >	Inc > Cons	Cons > Inc	Abs > Conc	Conc > Abs	5	25	50	75	95	5	25	50	75	95	5	25	50	75	95	5	25	50	75	95	IncAbs	IncConc	ConsAbs	ConsConc	IncAbs	IncConc	ConsAbs	ConsConc	IncAbs	IncConc	ConsAbs	ConsConc	NA	NA	NA	NA	IncAbs	IncConc	ConsAbs	ConsConc	IncAbs	IncConc
AOA matched	Balota_Nam	20	24	3	56	93	3	0.94238	0.953305	0.95993	0.965665	0.973421	0.928615	0.94222	0.95091	0.958585	0.968573	0.946373	0.957545	0.96372	0.970025	0.978085	0.932656	0.946515	0.95411	0.962095	0.971801	0.200391	0.178908	0.931905	0.949449	2.67012	2.65034	2.64442	2.65239	1.70132	1.89404	2.23334	2.27726	0	0	0	0	2.08479	4.52738	2.10302	4.52174	10.4791	9.48941
	Balota_LDT	24	19	19	28	67	5	0.80419	0.8278	0.8441	0.861	0.88401	0.78839	0.814	0.831	0.8498	0.87583	0.80038	0.82775	0.8454	0.86225	0.88501	0.78417	0.8152	0.8332	0.8524	0.8782	0.199145	0.186394	0.932455	0.950912	2.62274	2.62104	2.61963	2.61528	2.12886	2.16776	2.48628	2.4532	0	0	0	0	2.09865	4.52079	2.07906	4.5134	10.1993	9.70026
	Keuleers_LDT	5	49	25	17	39	17	0.791288	0.814974	0.830842	0.846711	0.868675	0.787096	0.815395	0.833934	0.850217	0.874479	0.801571	0.825086	0.839658	0.854711	0.877421	0.780442	0.804072	0.823079	0.840224	0.863821	0.199352	0.185833	0.932803	0.951272	2.65138	2.64827	2.64579	2.64184	2.1535	2.19486	2.50528	2.47188	0	0	0	0	2.0928	4.51558	2.08267	4.50958	10.209	9.69687
AOA not matched	Balota_Nam	18	24	7	41	23	17	0.9309	0.943	0.95078	0.95808	0.967501	0.924136	0.939635	0.94964	0.957485	0.968423	0.937807	0.94911	0.95676	0.962925	0.971292	0.93426	0.946665	0.95509	0.962065	0.970981	0.195944	0.176155	0.932663	0.947339	2.6422	2.64012	2.62819	2.63379	1.75252	1.9988	2.24532	2.20228	0	0	0	0	2.06692	4.55296	2.0871	4.53616	11.1852	9.05199
	Balota_LDT	26	19	3	70	8	54	0.79619	0.8182	0.8339	0.8498	0.87302	0.79779	0.82335	0.841	0.8584	0.88121	0.80819	0.8318	0.8491	0.8642	0.88701	0.81219	0.8412	0.8598	0.87645	0.89901	0.18917	0.181137	0.933349	0.949128	2.63073	2.62419	2.6216	2.62207	2.25958	2.36564	2.42538	2.4117	0	0	0	0	2.06684	4.56091	2.05533	4.56128	11.5063	8.86569
	Keuleers_LDT	1	171	2	106	0	572	0.740772	0.766836	0.785645	0.800882	0.827318	0.812512	0.839145	0.855553	0.871171	0.892532	0.784737	0.809974	0.826329	0.843053	0.863538	0.808364	0.833836	0.851474	0.86798	0.88958	0.187223	0.181517	0.935079	0.948667	2.65787	2.64918	2.64751	2.64737	2.3059	2.41404	2.4801	2.47378	0	0	0	0	2.06712	4.56119	2.0553	4.55911	11.4983	8.88664
		16.3333																																														0.989645
																																																0.49906
												Medians					Interaction		Dif		Consistency		Dif		Concreteness		Dif																					0.512155
												IncAbs	IncConc	ConsAbs	ConsConc		Abs	Conc			Inc	Con			Abs	Conc																						2.13322
									AOA match	Balota	Naming	0.95993	0.95091	0.96372	0.95411		-0.00379	-0.0032	-0.00059		0.95542	0.958915	-0.003495		0.961825	0.95251	0.009315																					2.64062
										Balota	LDT	0.8441	0.831	0.8454	0.8332		-0.0013	-0.0022	0.0009		0.83755	0.8393	-0.00175		0.84475	0.8321	0.01265																					2.61169
	Stimuli Overalp									Keuleers	LDT	0.830842	0.833934	0.839658	0.823079		-0.00881579	0.0108553	-0.0196711		0.832388	0.831368	0.00101974		0.83525	0.828507	0.00674342
		IncAbs	IncConc	ConsAbs	ConsConc				w/o AOA match	Balota	Naming	0.95078	0.94964	0.95676	0.95509		-0.00598	-0.00545	-0.00053		0.95021	0.955925	-0.005715		0.95377	0.952365	0.001405																					0.666953
AOA matched	Balota_Nam	0.214927	0.131102	0.223154	0.140331					Balota	LDT	0.8339	0.841	0.8491	0.8598		-0.0152	-0.0188	0.0036		0.83745	0.85445	-0.017		0.8415	0.8504	-0.0089																					2.46185
	Balota_LDT	0.209714	0.120152	0.185742	0.127372					Keuleers	LDT	0.785645	0.855553	0.826329	0.851474		-0.0406842	0.00407895	-0.0447632		0.820599	0.838901	-0.0183026		0.805987	0.853513	-0.0475263
	Keuleers_LDT	0.211313	0.123121	0.190156	0.131684
AOA not matched	Balota_Nam	0.204288	0.130094	0.214718	0.125212
	Balota_LDT	0.189915	0.116621	0.184621	0.107033											Av	-0.00463526	0.00181842	-0.00645368
	Keuleers_LDT	0.192217	0.120534	0.18723	0.111073											Av	-0.0206214	-0.00672368	-0.0138977
												Consis by percentiles
												IncAb - ConAb						IncCon - ConConc						Difs
												5	25	50	75	95		5	25	50	75	95		5	25	50	75	95
								AOA match		Balota	Naming	-0.003993	-0.00424	-0.00379	-0.00436	-0.004664		-0.004041	-0.004295	-0.0032	-0.00351	-0.003228		4.8e-05	5.5e-05	-0.00059	-0.00085	-0.001436
										Balota	LDT	0.00381	5e-05	-0.0013	-0.00125	-0.001		0.00422	-0.0012	-0.0022	-0.0026	-0.00237		-0.00041	0.00125	0.0009	0.00135	0.00137
										Keuleers	LDT	-0.0102829	-0.0101118	-0.00881579	-0.008	-0.00874605		0.00665395	0.0113224	0.0108553	0.00999342	0.0106579		-0.0169368	-0.0214342	-0.0196711	-0.0179934	-0.0194039
								w/o AOA match		Balota	Naming	-0.006907	-0.00611	-0.00598	-0.004845	-0.003791		-0.010124	-0.00703	-0.00545	-0.00458	-0.002558		0.003217	0.00092	-0.00053	-0.000265	-0.001233
										Balota	LDT	-0.012	-0.0136	-0.0152	-0.0144	-0.01399		-0.0144	-0.01785	-0.0188	-0.01805	-0.0178		0.0024	0.00425	0.0036	0.00365	0.00381
										Keuleers	LDT	-0.0439645	-0.0431382	-0.0406842	-0.0421711	-0.0362197		0.00414737	0.00530921	0.00407895	0.00319079	0.00295132		-0.0481118	-0.0484474	-0.0447632	-0.0453618	-0.0391711
								AOA match		All DBs		-0.00348863	-0.00476728	-0.00463526	-0.00453667	-0.00480335		0.00227765	0.00194246	0.00181842	0.00129447	0.00168663		-0.00576628	-0.00670974	-0.00645368	-0.00583114	-0.00648998
								w/o AOA match		All DBs		-0.0209572	-0.0209494	-0.0206214	-0.020472	-0.0180002		-0.00679221	-0.0065236	-0.00672368	-0.00647974	-0.00580223		-0.0141649	-0.0144258	-0.0138977	-0.0139923	-0.012198
[truncated: 14 more columns]

## Sheet: ErrorRes3_0
Simulations								PERCENTILES
		Interaction	Interaction							IncAbs					IncConc					ConAbs					ConConc
Items = 50		(IncAbs-ConsAb) >	(IncConc-ConsConc) >	Consis	Consis	Conc	Conc > Abs																					Consis	Consis	Consis	Consis	Freq	Freq	Freq	Freq	N	N	N	N					Conc	Conc	Conc	Conc	AOA	AOA
		(IncConc-ConsConc)	(IncAbs-ConsAb) >	Inc > Cons	Cons > Inc	Abs > Conc	Conc > Abs	5	25	50	75	95	5	25	50	75	95	5	25	50	75	95	5	25	50	75	95	IncAbs	IncConc	ConsAbs	ConsConc	IncAbs	IncConc	ConsAbs	ConsConc	IncAbs	IncConc	ConsAbs	ConsConc	NA	NA	NA	NA	IncAbs	IncConc	ConsAbs	ConsConc	IncAbs	IncConc
AOA matched	Balota_Nam	8	30	4	46	167	1	0.937578	0.94921	0.95667	0.96246	0.970545	0.919799	0.935375	0.94493	0.954025	0.964602	0.945547	0.956855	0.96362	0.969795	0.976985	0.924977	0.938805	0.94883	0.95744	0.968169	0.197985	0.179736	0.933139	0.949318	2.40797	2.38213	2.38883	2.38088	1.2804	1.37448	1.53742	1.62616	0	0	0	0	2.09119	4.51361	2.09978	4.52854	10.8508	9.67319
	Balota_LDT	10	29	3	60	189	0	0.79535	0.8212	0.8378	0.8538	0.875	0.76259	0.792	0.8105	0.8308	0.85621	0.8116	0.8378	0.8529	0.86825	0.88923	0.77339	0.7996	0.82	0.841	0.8634	0.202181	0.18909	0.931688	0.949602	2.34506	2.34798	2.34661	2.33996	1.47868	1.53782	1.75582	1.73798	0	0	0	0	2.10493	4.50344	2.08274	4.50641	10.4943	9.98999
	Keuleers_LDT	6	50	15	12	40	7	0.755528	0.781776	0.797921	0.812388	0.832899	0.753388	0.781421	0.798513	0.818053	0.841037	0.765624	0.790151	0.807053	0.823717	0.844792	0.74278	0.7705	0.788553	0.807184	0.833017	0.203068	0.189854	0.933058	0.94981	2.37541	2.37698	2.3759	2.36943	1.50584	1.57234	1.78768	1.76688	0	0	0	0	2.09622	4.49943	2.08744	4.50348	10.5039	9.98983
AOA not matched	Balota_Nam	15	25	2	87	66	3	0.929995	0.942435	0.95005	0.957585	0.965841	0.916704	0.93431	0.94469	0.95414	0.965362	0.94193	0.953075	0.96074	0.96757	0.976143	0.927877	0.94199	0.95105	0.959605	0.970151	0.192816	0.174392	0.933657	0.948119	2.38615	2.36487	2.36542	2.33291	1.27492	1.3909	1.59804	1.56446	0	0	0	0	2.06802	4.53278	2.08457	4.53918	11.3812	9.33244
	Balota_LDT	5	46	0	262	25	7	0.77519	0.80035	0.816	0.8298	0.85242	0.7728	0.80055	0.8183	0.83745	0.86261	0.82199	0.8446	0.861	0.87615	0.89581	0.79878	0.82815	0.845	0.8624	0.88381	0.196475	0.183001	0.929143	0.94798	2.34211	2.34585	2.34246	2.33911	1.58318	1.7095	1.75436	1.72218	0	0	0	0	2.07419	4.53918	2.0425	4.55215	11.7786	9.2229
	Keuleers_LDT	0	184	2	107	0	427	0.711762	0.734342	0.749724	0.767533	0.791507	0.778911	0.803678	0.820487	0.838461	0.85992	0.757522	0.783303	0.800934	0.816461	0.838005	0.76877	0.794651	0.813618	0.832197	0.858212	0.194955	0.184472	0.930844	0.946969	2.37159	2.37286	2.37133	2.36701	1.61404	1.7491	1.80136	1.76504	0	0	0	0	2.07691	4.5315	2.04176	4.55003	11.7898	9.26551
		8																																														1.17763
																																																0.504326
												Medians					Interaction		Dif		Consistency		Dif		Concreteness		Dif																					0.514056
												IncAbs	IncConc	ConsAbs	ConsConc		Abs	Conc			Inc	Con			Abs	Conc																						2.04879
									AOA match	Balota	Naming	0.95667	0.94493	0.96362	0.94883		-0.00695	-0.0039	-0.00305		0.9508	0.956225	-0.005425		0.960145	0.94688	0.013265																					2.55574
										Balota	LDT	0.8378	0.8105	0.8529	0.82		-0.0151	-0.0095	-0.0056		0.82415	0.83645	-0.0123		0.84535	0.81525	0.0301																					2.52428
	Stimuli Overalp									Keuleers	LDT	0.797921	0.798513	0.807053	0.788553		-0.00913158	0.00996053	-0.0190921		0.798217	0.797803	0.000414474		0.802487	0.793533	0.00895395
		IncAbs	IncConc	ConsAbs	ConsConc				w/o AOA match	Balota	Naming	0.95005	0.94469	0.96074	0.95105		-0.01069	-0.00636	-0.00433		0.94737	0.955895	-0.008525		0.955395	0.94787	0.007525																					0.732005
AOA matched	Balota_Nam	0.291002	0.187989	0.29579	0.195379					Balota	LDT	0.816	0.8183	0.861	0.845		-0.045	-0.0267	-0.0183		0.81715	0.853	-0.03585		0.8385	0.83165	0.00685																					2.37627
	Balota_LDT	0.260659	0.168027	0.232571	0.181861					Keuleers	LDT	0.749724	0.820487	0.800934	0.813618		-0.0512105	0.00686842	-0.0580789		0.785105	0.807276	-0.0221711		0.775329	0.817053	-0.0417237
	Keuleers_LDT	0.270096	0.176288	0.238564	0.186792
AOA not matched	Balota_Nam	0.282135	0.183133	0.281271	0.186779
	Balota_LDT	0.242904	0.159677	0.239218	0.158548											Av	-0.0103939	-0.00114649	-0.00924737
	Keuleers_LDT	0.247538	0.16676	0.24231	0.163626											Av	-0.0356335	-0.00873053	-0.026903
												Consis by percentiles
												IncAb - ConAb						IncCon - ConConc						Difs
												5	25	50	75	95		5	25	50	75	95		5	25	50	75	95
								AOA match		Balota	Naming	-0.007969	-0.007645	-0.00695	-0.007335	-0.00644		-0.005178	-0.00343	-0.0039	-0.003415	-0.003567		-0.002791	-0.004215	-0.00305	-0.00392	-0.002873
										Balota	LDT	-0.01625	-0.0166	-0.0151	-0.01445	-0.01423		-0.0108	-0.0076	-0.0095	-0.0102	-0.00719		-0.00545	-0.009	-0.0056	-0.00425	-0.00704
										Keuleers	LDT	-0.0100961	-0.008375	-0.00913158	-0.0113289	-0.0118934		0.0106079	0.0109211	0.00996053	0.0108684	0.00801974		-0.0207039	-0.0192961	-0.0190921	-0.0221974	-0.0199132
								w/o AOA match		Balota	Naming	-0.011935	-0.01064	-0.01069	-0.009985	-0.010302		-0.011173	-0.00768	-0.00636	-0.005465	-0.004789		-0.000762	-0.00296	-0.00433	-0.00452	-0.005513
										Balota	LDT	-0.0468	-0.04425	-0.045	-0.04635	-0.04339		-0.02598	-0.0276	-0.0267	-0.02495	-0.0212		-0.02082	-0.01665	-0.0183	-0.0214	-0.02219
										Keuleers	LDT	-0.0457605	-0.0489605	-0.0512105	-0.0489276	-0.0464987		0.0101408	0.00902632	0.00686842	0.00626316	0.00170789		-0.0559013	-0.0579868	-0.0580789	-0.0551908	-0.0482066
								AOA match		All DBs		-0.0114384	-0.0108733	-0.0103939	-0.011038	-0.0108545		-0.00179004	-3.63158e-05	-0.00114649	-0.000915526	-0.000912421		-0.00964832	-0.010837	-0.00924737	-0.0101225	-0.00994205
								w/o AOA match		All DBs		-0.0348318	-0.0346168	-0.0356335	-0.0350875	-0.0333969		-0.00900407	-0.00875123	-0.00873053	-0.00805061	-0.0080937		-0.0258278	-0.0258656	-0.026903	-0.0270369	-0.0253032
[truncated: 14 more columns]

## Sheet: ErrorRes2_5
Simulations								PERCENTILES
		Interaction	Interaction							IncAbs					IncConc					ConAbs					ConConc
Items = 50		(IncAbs-ConsAb) >	(IncConc-ConsConc) >	Consis	Consis	Conc	Conc > Abs																					Consis	Consis	Consis	Consis	Freq	Freq	Freq	Freq	N	N	N	N					Conc	Conc	Conc	Conc	AOA	AOA
		(IncConc-ConsConc)	(IncAbs-ConsAb) >	Inc > Cons	Cons > Inc	Abs > Conc	Conc > Abs	5	25	50	75	95	5	25	50	75	95	5	25	50	75	95	5	25	50	75	95	IncAbs	IncConc	ConsAbs	ConsConc	IncAbs	IncConc	ConsAbs	ConsConc	IncAbs	IncConc	ConsAbs	ConsConc	NA	NA	NA	NA	IncAbs	IncConc	ConsAbs	ConsConc	IncAbs	IncConc
AOA matched	Balota_Nam	3	56	3	56	38	8	0.937878	0.948035	0.95321	0.95872	0.966563	0.931433	0.94296	0.95173	0.95877	0.967021	0.94838	0.95842	0.9648	0.971105	0.977842	0.930897	0.944155	0.95245	0.96136	0.971364	0.189043	0.174512	0.931075	0.942292	2.01517	2.00986	2.03424	2.02534	0.96526	0.691	1.10202	1.03226	0	0	0	0	2.08989	4.50424	2.11398	4.54559	11.3771	9.91745
	Balota_LDT	9	34	1	202	178	0	0.7838	0.8087	0.8236	0.83945	0.86101	0.74978	0.78335	0.801	0.8204	0.84601	0.8282	0.85	0.8636	0.87825	0.89602	0.7834	0.81135	0.8302	0.847	0.86902	0.197964	0.179647	0.931407	0.946801	1.97417	1.97783	1.97454	1.97001	1.06756	1.01148	1.34342	1.25456	0	0	0	0	2.0817	4.50349	2.07406	4.51011	10.7086	10.1917
	Keuleers_LDT	2	58	20	21	195	0	0.709821	0.733684	0.751697	0.768296	0.790318	0.682832	0.709605	0.729724	0.748612	0.778132	0.723542	0.748316	0.765026	0.781	0.80273	0.668514	0.69702	0.716763	0.738099	0.765328	0.199231	0.180937	0.93369	0.945387	2.01387	2.01351	2.01233	2.00621	1.13822	1.10578	1.44404	1.33472	0	0	0	0	2.06848	4.48947	2.07818	4.50474	10.7533	10.2123
AOA not matched	Balota_Nam	0	74	1	101	46	4	0.93056	0.94054	0.94723	0.95368	0.962779	0.923219	0.937015	0.9461	0.953855	0.964126	0.947067	0.957295	0.96392	0.970585	0.978142	0.928755	0.94281	0.95087	0.959305	0.968705	0.185069	0.172699	0.930321	0.942987	1.98678	1.98836	2.00556	1.97788	0.8676	0.7328	1.10478	1.0627	0	0	0	0	2.08633	4.52787	2.10205	4.53801	11.7763	9.65774
	Balota_LDT	6	38	0	498	33	15	0.76477	0.785	0.8001	0.8154	0.8358	0.75673	0.78415	0.8053	0.823	0.8478	0.821	0.8432	0.8592	0.8734	0.89504	0.80538	0.832	0.8494	0.86485	0.8842	0.196718	0.184363	0.930397	0.945007	1.97999	1.97745	1.97463	1.96778	1.18118	1.18668	1.33096	1.23396	0	0	0	0	2.05443	4.51349	2.05416	4.5424	12.0935	9.60471
	Keuleers_LDT	2	81	0	100	5	92	0.671524	0.696757	0.713934	0.731013	0.754153	0.709846	0.736671	0.754461	0.773401	0.801082	0.721601	0.74673	0.761921	0.777704	0.797846	0.709361	0.73798	0.756	0.775717	0.803288	0.192398	0.188088	0.933245	0.943893	2.0158	2.00878	2.01106	2.00028	1.21484	1.25096	1.41992	1.31276	0	0	0	0	2.0537	4.50686	2.05508	4.53832	12.1074	9.64292
		4.66667																																														1.45965
																																																0.51691
												Medians					Interaction		Dif		Consistency		Dif		Concreteness		Dif																					0.540952
												IncAbs	IncConc	ConsAbs	ConsConc		Abs	Conc			Inc	Con			Abs	Conc																						2.11859
									AOA match	Balota	Naming	0.95321	0.95173	0.9648	0.95245		-0.01159	-0.00072	-0.01087		0.95247	0.958625	-0.006155		0.959005	0.95209	0.006915																					2.48881
										Balota	LDT	0.8236	0.801	0.8636	0.8302		-0.04	-0.0292	-0.0108		0.8123	0.8469	-0.0346		0.8436	0.8156	0.028																					2.46452
	Stimuli Overalp									Keuleers	LDT	0.751697	0.729724	0.765026	0.716763		-0.0133289	0.0129605	-0.0262895		0.740711	0.740895	-0.000184211		0.758362	0.723243	0.0351184
		IncAbs	IncConc	ConsAbs	ConsConc				w/o AOA match	Balota	Naming	0.94723	0.9461	0.96392	0.95087		-0.01669	-0.00477	-0.01192		0.946665	0.957395	-0.01073		0.955575	0.948485	0.00709																					0.839169
AOA matched	Balota_Nam	0.52071	0.368471	0.540525	0.328646					Balota	LDT	0.8001	0.8053	0.8592	0.8494		-0.0591	-0.0441	-0.015		0.8027	0.8543	-0.0516		0.82965	0.82735	0.0023																					2.35731
	Balota_LDT	0.41872	0.282633	0.391548	0.273922					Keuleers	LDT	0.713934	0.754461	0.761921	0.756		-0.0479868	-0.00153947	-0.0464474		0.734197	0.758961	-0.0247632		0.737928	0.75523	-0.0173026
	Keuleers_LDT	0.434728	0.304287	0.403199	0.287021
AOA not matched	Balota_Nam	0.505957	0.339319	0.520981	0.292934
	Balota_LDT	0.404609	0.275899	0.393546	0.255948											Av	-0.0216396	-0.00565316	-0.0159865
	Keuleers_LDT	0.416939	0.298473	0.403331	0.273788											Av	-0.0412589	-0.0168032	-0.0244558
												Consis by percentiles
												IncAb - ConAb						IncCon - ConConc						Difs
												5	25	50	75	95		5	25	50	75	95		5	25	50	75	95
								AOA match		Balota	Naming	-0.010502	-0.010385	-0.01159	-0.012385	-0.011279		0.000536	-0.001195	-0.00072	-0.00259	-0.004343		-0.011038	-0.00919	-0.01087	-0.009795	-0.006936
										Balota	LDT	-0.0444	-0.0413	-0.04	-0.0388	-0.03501		-0.03362	-0.028	-0.0292	-0.0266	-0.02301		-0.01078	-0.0133	-0.0108	-0.0122	-0.012
										Keuleers	LDT	-0.0137211	-0.0146316	-0.0133289	-0.0127039	-0.0124118		0.0143171	0.0125855	0.0129605	0.0105132	0.0128039		-0.0280382	-0.0272171	-0.0262895	-0.0232171	-0.0252158
								w/o AOA match		Balota	Naming	-0.016507	-0.016755	-0.01669	-0.016905	-0.015363		-0.005536	-0.005795	-0.00477	-0.00545	-0.004579		-0.010971	-0.01096	-0.01192	-0.011455	-0.010784
										Balota	LDT	-0.05623	-0.0582	-0.0591	-0.058	-0.05924		-0.04865	-0.04785	-0.0441	-0.04185	-0.0364		-0.00758	-0.01035	-0.015	-0.01615	-0.02284
										Keuleers	LDT	-0.0500776	-0.0499737	-0.0479868	-0.0466908	-0.0436934		0.000485526	-0.00130921	-0.00153947	-0.00231579	-0.00220658		-0.0505632	-0.0486645	-0.0464474	-0.044375	-0.0414868
								AOA match		All DBs		-0.0228744	-0.0221055	-0.0216396	-0.0212963	-0.0195669		-0.00625563	-0.00553649	-0.00565316	-0.00622561	-0.00484968		-0.0166187	-0.016569	-0.0159865	-0.0150707	-0.0147173
								w/o AOA match		All DBs		-0.0409382	-0.0416429	-0.0412589	-0.0405319	-0.0394321		-0.0179002	-0.0183181	-0.0168032	-0.0165386	-0.0143952		-0.0230381	-0.0233248	-0.0244558	-0.0239933	-0.0250369
[truncated: 14 more columns]

## Sheet: ErrorRes2_0
Simulations								PERCENTILES
		Interaction	Interaction							IncAbs					IncConc					ConAbs					ConConc
Items = 50		(IncAbs-ConsAb) >	(IncConc-ConsConc) >	Consis	Consis	Conc	Conc > Abs																					Consis	Consis	Consis	Consis	Freq	Freq	Freq	Freq	N	N	N	N					Conc	Conc	Conc	Conc	AOA	AOA
		(IncConc-ConsConc)	(IncAbs-ConsAb) >	Inc > Cons	Cons > Inc	Abs > Conc	Conc > Abs	5	25	50	75	95	5	25	50	75	95	5	25	50	75	95	5	25	50	75	95	IncAbs	IncConc	ConsAbs	ConsConc	IncAbs	IncConc	ConsAbs	ConsConc	IncAbs	IncConc	ConsAbs	ConsConc	NA	NA	NA	NA	IncAbs	IncConc	ConsAbs	ConsConc	IncAbs	IncConc
AOA matched	Balota_Nam	1	2	0	538	0	5	0.940376	0.94657	0.95142	0.95558	0.962303	0.935272	0.94455	0.95104	0.958145	0.96596	0.967319	0.97094	0.97377	0.97636	0.98022	0.965276	0.97008	0.97386	0.97711	0.981641	0.220803	0.158137	0.915292	0.944737	1.57843	1.6257	1.65264	1.60021	0.6302	0.4394	0.72734	0.33868	0	0	0	0	2.07791	4.48045	2.06615	4.5416	12.1453	10.2426
	Balota_LDT	0	114	0	228	172	0	0.78379	0.8018	0.813	0.8244	0.84222	0.76317	0.78735	0.8062	0.8216	0.84581	0.84599	0.8622	0.8728	0.8844	0.89961	0.77738	0.8006	0.8163	0.8318	0.85241	0.2231	0.174415	0.906357	0.931086	1.54754	1.55745	1.55323	1.54516	0.5336	0.5221	0.66196	0.69282	0	0	0	0	2.04612	4.49936	2.08264	4.51016	11.1262	10.4066
	Keuleers_LDT	3	17	29	0	25	0	0.672416	0.694658	0.710118	0.725987	0.74777	0.658728	0.686263	0.704263	0.722283	0.745241	0.671789	0.691395	0.704684	0.719072	0.738914	0.639621	0.665447	0.682921	0.698671	0.722717	0.227407	0.181623	0.908222	0.927956	1.58127	1.5796	1.58168	1.56847	0.60024	0.63044	0.82206	0.78926	0	0	0	0	2.00898	4.47408	2.08973	4.50673	11.308	10.5607
AOA not matched	Balota_Nam	0	12	0	800	8	10	0.928772	0.93649	0.94259	0.94824	0.956301	0.926488	0.9386	0.94614	0.952545	0.96226	0.969234	0.972685	0.97543	0.978	0.9821	0.963779	0.9685	0.97211	0.97512	0.979925	0.217349	0.171832	0.918336	0.946306	1.54952	1.59272	1.62759	1.56159	0.61218	0.43858	0.73372	0.43948	0	0	0	0	2.0921	4.49915	2.06051	4.56074	12.3629	10.0623
	Balota_LDT	0	115	0	529	15	3	0.7556	0.7734	0.7857	0.7972	0.8142	0.76199	0.7876	0.804	0.8206	0.84082	0.8356	0.8522	0.8631	0.875	0.89063	0.79059	0.8144	0.8294	0.8446	0.8634	0.198845	0.183405	0.905029	0.936131	1.54401	1.54623	1.54912	1.53679	0.52142	0.5535	0.57756	0.55574	0	0	0	0	2.03431	4.519	2.06931	4.52439	12.3215	9.87953
	Keuleers_LDT	0	11	2	8	0	182	0.645309	0.668789	0.683039	0.697737	0.718403	0.680025	0.70727	0.725329	0.741533	0.768325	0.665646	0.684408	0.698474	0.711967	0.732353	0.682683	0.705434	0.722276	0.737388	0.761239	0.192218	0.194672	0.907676	0.931653	1.57619	1.56677	1.58709	1.56005	0.5324	0.64988	0.77054	0.67662	0	0	0	0	2.02357	4.50741	2.07005	4.51422	12.3823	10.0161
		1.33333																																														1.90268
																																																0.719559
												Medians					Interaction		Dif		Consistency		Dif		Concreteness		Dif																					0.747238
												IncAbs	IncConc	ConsAbs	ConsConc		Abs	Conc			Inc	Con			Abs	Conc																						2.30055
									AOA match	Balota	Naming	0.95142	0.95104	0.97377	0.97386		-0.02235	-0.02282	0.00047		0.95123	0.973815	-0.022585		0.962595	0.96245	0.000145																					2.44201
										Balota	LDT	0.813	0.8062	0.8728	0.8163		-0.0598	-0.0101	-0.0497		0.8096	0.84455	-0.03495		0.8429	0.81125	0.03165																					2.36621
	Stimuli Overalp									Keuleers	LDT	0.710118	0.704263	0.704684	0.682921		0.00543421	0.0213421	-0.0159079		0.707191	0.693803	0.0133882		0.707401	0.693592	0.0138092
		IncAbs	IncConc	ConsAbs	ConsConc				w/o AOA match	Balota	Naming	0.94259	0.94614	0.97543	0.97211		-0.03284	-0.02597	-0.00687		0.944365	0.97377	-0.029405		0.95901	0.959125	-0.000115																					1.12316
AOA matched	Balota_Nam	0.907409	0.736019	0.888438	0.660177					Balota	LDT	0.7857	0.804	0.8631	0.8294		-0.0774	-0.0254	-0.052		0.79485	0.84625	-0.0514		0.8244	0.8167	0.0077																					2.36959
	Balota_LDT	0.763032	0.562169	0.712364	0.494645					Keuleers	LDT	0.683039	0.725329	0.698474	0.722276		-0.0154342	0.00305263	-0.0184868		0.704184	0.710375	-0.00619079		0.690757	0.723803	-0.0330461
	Keuleers_LDT	0.807026	0.627876	0.744701	0.547335
AOA not matched	Balota_Nam	0.890213	0.701066	0.868174	0.591776
	Balota_LDT	0.758878	0.563414	0.736152	0.497862											Av	-0.0255719	-0.0038593	-0.0217126
	Keuleers_LDT	0.803005	0.629387	0.763556	0.560425											Av	-0.0418914	-0.0161058	-0.0257856
												Consis by percentiles
												IncAb - ConAb						IncCon - ConConc						Difs
												5	25	50	75	95		5	25	50	75	95		5	25	50	75	95
								AOA match		Balota	Naming	-0.026943	-0.02437	-0.02235	-0.02078	-0.017917		-0.030004	-0.02553	-0.02282	-0.018965	-0.015681		0.003061	0.00116	0.00047	-0.001815	-0.002236
										Balota	LDT	-0.0622	-0.0604	-0.0598	-0.06	-0.05739		-0.01421	-0.01325	-0.0101	-0.0102	-0.0066		-0.04799	-0.04715	-0.0497	-0.0498	-0.05079
										Keuleers	LDT	0.000626316	0.00326316	0.00543421	0.00691447	0.00885526		0.0191066	0.0208158	0.0213421	0.0236118	0.0225237		-0.0184803	-0.0175526	-0.0159079	-0.0166974	-0.0136684
								w/o AOA match		Balota	Naming	-0.040462	-0.036195	-0.03284	-0.02976	-0.025799		-0.037291	-0.0299	-0.02597	-0.022575	-0.017665		-0.003171	-0.006295	-0.00687	-0.007185	-0.008134
										Balota	LDT	-0.08	-0.0788	-0.0774	-0.0778	-0.07643		-0.0286	-0.0268	-0.0254	-0.024	-0.02258		-0.0514	-0.052	-0.052	-0.0538	-0.05385
										Keuleers	LDT	-0.0203368	-0.0156184	-0.0154342	-0.0142303	-0.01395		-0.00265789	0.00183553	0.00305263	0.00414474	0.00708553		-0.0176789	-0.0174539	-0.0184868	-0.018375	-0.0210355
								AOA match		All DBs		-0.0295056	-0.0271689	-0.0255719	-0.0246218	-0.0221506		-0.00836914	-0.00598807	-0.0038593	-0.00185105	8.08947e-05		-0.0211364	-0.0211809	-0.0217126	-0.0227708	-0.0222315
								w/o AOA match		All DBs		-0.0469329	-0.0435378	-0.0418914	-0.0405968	-0.0387263		-0.0228496	-0.0182882	-0.0161058	-0.0141434	-0.0110532		-0.0240833	-0.0252496	-0.0257856	-0.0264533	-0.0276732
[truncated: 14 more columns]

## Sheet: Parameters
Length -- allowed to vary up to two letters				Neighbours -- allower to vary up to 8.
Score = abs(best$logf[test] - cand$logf[k])*2 +
abs(best$N[test] - cand$N[k])/20.0 + abs(best$AOA[test] - cand$AOA[k])/5 +
abs(best$Length[test] - cand$Length[k])/3
	Divisor
Log Freq Different	2
Neigbors Different	20
AOA Different	5	(when used)
Length Different	5
Rejection Threshold	2.5
